# Supplementary material for: Insights into gene expression profiles induced by Socs3 depletion in keratinocytes
Source: Sci Rep. 2017 Nov 20;7:15830. doi: 10.1038/s41598-017-16155-1 (PMC5696538; doi:10.1038/s41598-017-16155-1)
Supplement: Supplementary file 2 — Supplementary Table S1 [file 41598_2017_16155_MOESM2_ESM.xlsx]

## Sheet: S1_DEGs_All_Time_points.txt
DEGs at 2 week Socs3cKO-WT	Log Fold change			DEGs at 10 week Socs3cKO-WT	Log Fold change
A2m	4.65176			A2m	1.59743
Aacs	1.40718			Aadacl2	1.96483
Aadac	2.36976			Aadacl3	2.96406
Aadacl2	2.32776			Abca12	3.12084
Aadacl3	2.15893			Abca3	2.06439
Aatk	-1.80497			Abca9	3.00947
Abca12	2.0554			Abcc1	1.50649
Abca5	2.96423			Abhd2	3.94153
Abce1	1.07847			Acap2	1.45611
Abcg2	1.80185			Acat3	1.87398
Abhd1	2.80198			Acbd6	-1.23111
Abhd6	1.07963			Acox1	1.05609
Abi3bp	1.72135			Actb	1.4468
Abl1	-1.31578			Actg1	1.9592
Abpa	6.42857			Actn4	1.14543
Acadm	1.45656			Actr1b	1.45411
Acads	-1.1342			Acvr1b	3.18303
Acadsb	1.34277			Adam8	1.67208
Acat2	1.49684			Adamts1	1.7248
Acat3	1.42889			Adamts4	3.2618
Ace	-1.15023			Aebp1	1.47168
Acer1	1.52692			Aebp2	1.23408
Acer3	1.54963			Aff1	1.59507
Ache	-1.29971			Aff4	1.56665
Acin1	-1.68285			Ahsa2	-1.65662
Acn9	1.22303			Aif1	-1.45971
Acot13	1.49385			Akr7a5	-1.0028
Acot9	1.65164			Alad	-1.29594
Acox2	1.49669			Aldh2	1.23484
Acoxl	1.49296			Alkbh7	-1.39632
Acp1	1.16165			Alox12b	1.7624
Acpp	1.14991			Als2cl	1.48826
Acsf2	-1.45717			Amdhd2	-1.24701
Acsl4	1.70001			Ammecr1l	2.76312
Acsm3	1.48811			Amotl2	1.1333
Acss2	1.37928			Anapc13	-1.10766
Actn1	-1.66562			Angel2	2.11401
Actn3	1.37718			Angptl2	1.01189
Actr6	1.23836			Angptl7	1.21594
Acvr1b	-1.16251			Ankhd1	2.28732
Acyp1	1.05963			Ankrd11	1.5585
Acyp2	1.95482			Ankrd17	1.28334
Adam12	-1.95138			Ankrd49	1.92486
Adam33	-2.04755			Ankrd52	3.26972
Adamts10	-1.96853			Ano1	1.29857
Adamts14	-1.24268			Ano6	2.11018
Adamts17	-2.20607			Antxr2	1.2847
Adamts4	-3.46108			Ap1g1	2.90766
Adamtsl4	-1.30041			Ap1s1	-1.1702
Adamtsl5	-1.07166			Ap1s3	-1.9946
Adcy6	-1.71267			Ap2s1	-1.8232
Adh1	1.78656			Ap3b1	1.42788
Adh5	1.04089			Apcdd1	2.28133
Adh6a	2.55313			Apitd1	-1.78359
Adh7	1.646			Aplf	-1.89801
Adhfe1	2.71033			Apobec2	-1.42271
Adipoq	2.12418			Apold1	3.59181
Adk	1.12919			Aprt	-1.28776
Adssl1	1.14945			Aqp2	-1.91054
Aebp1	-1.15862			Aqr	1.97722
Afap1l2	-1.29045			Arap2	1.77768
Agap3	-1.22304			Arc	3.92607
Agpat5	1.3171			Arcn1	1.09975
Agrn	-1.80086			Arf5	-1.53891
Ahdc1	-1.82796			Arhgap5	3.22734
Ahnak	1.01467			Arhgef11	2.48757
Aif1l	1.10856			Arhgef12	1.20454
Aimp1	1.07844			Arhgef5	1.20391
Akap2	-1.29844			Arid5b	2.94095
Akr1b8	1.74477			Arl1	1.94835
Akr1c14	1.92247			Arl2	-1.5006
Alas2	2.23106			Arl5b	3.36091
Aldh18a1	-1.05131			Arnt	1.31275
Aldh1a1	1.89779			Arpc4	-1.16632
Aldh1a7	2.02682			Arpc5l	-1.06603
Aldh1l1	2.1273			Asah2	2.29087
Aldh6a1	1.59957			Aspscr1	-1.02292
Alg5	1.02095			Atf3	4.13471
Alox12b	1.55718			Atf7ip	1.7083
Alox5ap	1.33734			Atl3	1.57599
Amd1	1.27942			Atn1	1.99489
Amd2	1.29586			Atox1	-1.25897
Ampd1	1.87625			Atp11b	1.12878
Amy1	2.10306			Atp2b4	4.27587
Angpt1	2.09285			Atp5d	-1.43207
Angptl4	-1.27351			Atp5e	-2.06748
Angptl7	1.92979			Atp5g1	-1.18887
Ankrd11	-1.04685			Atp5g2	-1.07531
Ankrd13b	-1.75484			Atp5g3	-1.22657
Ankrd2	3.26779			Atp5h	-1.10298
Ankrd40	-1.0748			Atp5j2	-1.43119
Ankrd49	1.09993			Atp5k	-1.54832
Ankrd52	-1.68141			Atp5l	-1.45231
Anks1	-1.30293			Atp5o	-1.26328
Anpep	-1.57466			Atp6v0a2	1.85676
Antxr1	-1.16541			Atp6v1a	1.48078
Anxa1	1.53452			Atp6v1f	-1.12187
Anxa11	-1.13831			Atrx	1.10893
Anxa4	1.21717			Atxn2l	1.46945
Anxa7	1.00275			Atxn7l3	1.14724
Anxa8	1.54418			Aurkaip1	-1.16589
Aox4	1.26973			Aven	-1.21188
Ap2a1	-1.67934			B3gat3	-1.27248
Ap4s1	1.0571			B3gnt8	-1.6004
Apbb1ip	-1.63231			B9d2	-1.39351
Apcdd1	-1.10482			Bach1	1.66865
Apex1	1.12186			Bbox1	1.10579
Aplnr	-2.55641			Bcl2l13	1.14363
Apobec2	1.95921			Bcl3	2.16985
Apoc1	1.71379			Bcl6	1.13274
Apod	1.7849			Bcl7c	-1.50375
Apoo	1.24215			Bcl9l	3.08705
Apoo-ps	1.17239			Bglap2	-1.14595
Apool	1.24499			Bhlhe40	2.18565
Aqp2	4.56918			Bhlhe41	1.9197
Arap2	1.64947			Bicc1	2.84681
Arfip1	1.07245			Bicd2	1.2275
Arhgap12	1.11689			Birc3	1.35756
Arhgap17	-1.20941			Birc5	-1.447
Arhgap23	-1.19406			Bloc1s1	-1.15738
Arhgap5	2.00425			Bloc1s2	-1.09968
Arhgef1	-1.62271			Bmp5	3.10939
Arhgef10	-1.08926			Bmpr2	2.93747
Arhgef17	-1.92932			Bnip1	-1.00613
Arhgef19	-1.92272			Bola1	-1.66808
Arhgef2	-1.23586			Bola2	-1.95697
Arid1a	-1.76846			Brd1	1.19825
Arid3a	-2.33934			Bri3	-1.47813
Arl4a	1.28862			Brms1	-1.06778
Arl8a	-1.00863			Brp44	-1.17137
Armc5	-1.43163			Bsdc1	1.16511
Armcx2	-1.41405			Btbd7	2.61584
Arrb2	-1.06302			Btg2	2.62095
Arsi	-1.7564			Bud31	-1.18765
Arsk	1.29553			C1galt1	2.21006
Art3	1.67253			C1qa	-1.21894
Asah1	1.16253			C1qtnf1	1.79952
Asah2	1.24164			C1qtnf4	-2.25825
Asb5	2.31549			C1ra	1.37327
Asns	1.29741			C1rb	2.08193
Asnsd1	1.37217			C1s	1.23838
Aspn	1.53039			C3	2.10969
Asprv1	1.27691			C7	4.69463
Atad1	1.25379			C78339	2.48061
Atf3	1.47847			Cachd1	1.79295
Atf5	-1.19879			Cadm3	1.49979
Atg2a	-1.32266			Calcoco1	1.2468
Atg4a	1.10827			Calr	2.5363
Atg5	1.13442			Cap1	1.38005
Atg9b	-1.6536			Capn12	-3.06249
Atn1	-2.13268			Capza1	2.06426
Atox1	1.31783			Car12	1.81085
Atp12a	-1.49159			Car13	1.39566
Atp13a1	-1.01506			Car3	1.44986
Atp13a2	-1.78202			Card14	1.88686
Atp1a1	-1.06031			Carm1	1.65666
Atp1b1	-1.68887			Casp1	1.2405
Atp2c2	-1.25636			Casp3	1.88517
Atp5c1	1.47631			Casp8	1.7284
Atp5e	1.01543			Cast	1.56198
Atp5f1	1.12298			Cav2	1.34053
Atp5g2	1.08659			Cav3	-2.20173
Atp5h	1.4248			Cbl	2.74236
Atp5j2	1.31883			Cbr2	-1.08407
Atp5k	1.55557			Cbx1	1.73
Atp5l	2.0772			Cbx6	-1.12742
Atp5o	1.38807			Ccdc109a	3.12863
Atp6v0e	1.22785			Ccdc12	-1.10545
Atp6v1d	1.25725			Ccdc124	-1.49838
Atp6v1e1	1.18543			Ccdc23	-1.52039
Atp6v1f	1.06193			Ccdc28b	-1.12066
Atpif1	1.09629			Ccdc56	-1.38239
Atrx	1.08486			Ccdc64	2.57677
Atxn2	-1.40996			Ccdc88c	3.43509
Atxn2l	-2.1538			Ccl19	-1.47941
Atxn3	1.20042			Ccl2	2.1097
Aurkb	-1.51982			Ccl20	3.80687
Avpi1	1.32523			Ccl21a	-1.00782
Awat1	1.85476			Ccl21b	-1.11106
Awat2	1.33558			Ccl21c	-1.03674
Azgp1	4.46293			Ccl8	-1.35235
B2m	1.91482			Ccnd1	1.18491
B3galt2	2.87633			Ccnd2	2.18366
B3gnt8	-1.79491			Ccnl2	1.69037
B4galt2	-1.10179			Ccnt1	3.67483
B4galt3	-1.19626			Ccnt2	1.68154
Bag3	-1.05856			Ccrl2	2.99669
Barx2	-1.60115			Cct6a	-1.32412
Basp1	-2.19123			Cd14	1.31409
Bbox1	2.05018			Cd207	1.25579
Bcap29	1.29354			Cd209c	-1.80466
Bcap31	1.39654			Cd209d	-1.46259
Bcl2l15	2.20064			Cd36	1.12989
Bcl7a	-1.33839			Cd83	2.32668
Bcl9	-1.54903			Cdc34	-1.04097
Bcl9l	-2.07756			Cdc40	3.40315
Bclaf1	1.11618			Cdc42bpa	2.2438
Bcr	-1.5683			Cdc42bpg	1.43103
Begain	-2.60493			Cdc42ep4	1.19171
Bet1	1.22356			Cdcp1	4.54563
Bglap-rs1	1.44567			Cdh1	2.75581
Bglap2	1.15633			Cdh13	3.01598
Bhlha9	-4.48025			Cdh3	1.7133
Bin3	1.0235			Cdk2ap2	-1.18539
Blvra	1.29688			Cdkn1a	1.22051
Blzf1	1.28549			Cebpd	1.96491
Bmf	-1.18797			Cfb	1.45549
Bmp1	-1.78951			Chad	1.85702
Bmp4	-1.21679			Chchd1	-1.51238
Bmp5	1.03934			Chchd10	-1.20432
Bmp7	-1.13736			Chchd2	-1.48199
Bmpr2	1.71669			Chchd6	-1.09813
Bnc1	-1.59003			Chchd7	-1.52136
Bnip3	1.75637			Chd1	1.80362
Bola1	1.19198			Chd2	1.33092
Bola2	1.2619			Chd4	1.07658
Bola3	1.19901			Chd8	1.52032
Brcc3	1.10533			Chst15	2.09812
Brd3	-1.0189			Churc1	-1.17643
Brd4	-1.80549			Cib1	-1.32853
Brf1	-1.53006			Cilp	2.28981
Brp44	1.15441			Cisd3	-1.23547
Brp44l	1.8329			Cish	1.68731
Brpf3	-1.44174			Cited4	-1.52204
Btbd2	-1.08097			Ciz1	1.31647
Btc	1.53392			Ckb	-1.04588
Btf3	1.48804			Cks1b	-1.18943
Bud31	1.04448			Clca1	2.45556
Bzw1	1.01613			Clca5	1.26226
C1d	1.45864			Clcf1	2.23277
C1galt1	1.81203			Cldn4	1.02644
C1galt1c1	1.49861			Cldn5	-1.55117
C1qtnf1	-1.09716			Clec2d	-1.07188
C1qtnf6	-1.47258			Clec3a	5.67965
C4b	1.57855			Clic3	-1.08933
Cab39l	1.08905			Clic4	1.90777
Cabin1	-1.50507			Clip1	2.81439
Cacna1g	-2.60254			Cln6	-1.01637
Cacnb3	-1.38229			Clpp	-1.30317
Cacybp	1.28211			Clstn1	2.83981
Cad	-1.7328			Cma1	-1.13023
Cadm4	-1.52857			Cma2	-1.53084
Calcrl	1.55656			Cmtm7	-1.20323
Cald1	-1.45455			Cnih	-1.02796
Calm1	1.02679			Cnot6	2.74787
Calm2	1.54511			Cnot6l	1.8742
Calm4	2.33758			Cnot7	1.42198
Calm5	2.45782			Col10a1	2.53689
Calml3	1.55435			Col17a1	1.20913
Camkk2	-1.38124			Col6a1	1.3338
Camta2	-1.91989			Commd9	-1.05547
Cant1	-1.11544			Copa	2.77837
Capn12	-2.08657			Cops6	-1.03449
Capn8	-4.20167			Copz1	-1.06414
Capns2	1.18706			Coq10b	1.40462
Car12	-1.2282			Coq7	-1.05984
Car13	1.38962			Cox16	-1.34002
Car3	2.19683			Cox17	-1.37859
Car6	-2.43602			Cox4i1	-1.17204
Carm1	-2.02666			Cox4i2	-1.55017
Casc3	-1.39803			Cox5a	-1.63071
Caskin2	-1.41584			Cox5b	-1.06891
Casp1	1.26689			Cox6a1	-1.47913
Casq1	1.54102			Cox6a2	-1.63212
Casz1	-1.56926			Cox6b1	-1.30503
Cav1	1.10946			Cox7a1	-1.45911
Cav2	1.90351			Cox7a2	-1.31252
Cbl	3.01474			Cox8b	-2.03767
Cbr2	1.16785			Cp	1.75524
Cbx6	-1.91244			Cpa4	1.74945
Cc2d1a	-1.19219			Cpeb4	4.04334
Ccar1	1.07355			Cpne1	1.24289
Ccbl2	1.30888			Cpne3	1.26902
Ccdc102a	-1.51827			Cpne8	-1.37842
Ccdc122	1.55563			Cpt1a	1.22304
Ccdc132	1.29067			Crabp1	-1.29478
Ccdc157	-1.61871			Crebbp	2.75514
Ccdc47	1.0796			Crip1	-2.01092
Ccdc53	1.16226			Crispld2	1.10928
Ccdc55	1.02059			Crkl	2.8266
Ccdc72	1.08958			Crls1	-1.11406
Ccdc8	-1.52785			Cry2	1.55376
Ccdc9	-1.02308			Crybg3	2.02813
Ccdc97	-1.47831			Csrnp1	3.55425
Ccl11	1.12681			Csrp2	-1.05796
Ccl21a	1.9236			Csrp3	-1.61867
Ccl21b	1.74164			Ctage5	1.20631
Ccl21c	1.74691			Ctla2a	-1.1716
Ccl6	1.5742			Ctnnd1	1.50317
Ccl7	1.40262			Cttnbp2nl	1.67573
Ccnc	1.09542			Ctu2	-1.38695
Ccng1	1.20953			Cuedc2	-1.01733
Ccnh	1.03211			Cul4a	1.07166
Ccnk	-1.39888			Cuta	-1.4997
Ccnt1	2.62337			Cxcl1	6.89509
Ccr2	1.38875			Cxcl10	4.21476
Cd109	1.31862			Cxcl2	4.70101
Cd207	1.82533			Cxxc5	-1.23706
Cd209d	1.43984			Cyb5d1	2.70068
Cd248	-1.81074			Cyba	-1.08675
Cd24a	1.31201			Cyp20a1	2.07611
Cd276	-1.60732			Cyp2f2	2.01761
Cd302	1.66854			Cyp2g1	4.45618
Cd36	1.88633			Cyp3a57	1.82821
Cd3g	1.29495			Cyp4f39	1.16255
Cd48	1.26048			Cyr61	4.02613
Cd52	1.03322			Cyth3	1.10006
Cd53	1.40642			Cytip	2.05005
Cd7	1.1448			Dad1	-1.05358
Cd9	1.24463			Dag1	4.33835
Cdadc1	1.05317			Dap3	-1.00295
Cdc20	-1.00038			Dapk3	-1.0259
Cdc42bpb	-1.5559			Dbi	-1.24948
Cdc42bpg	-1.72866			Dctpp1	-1.32762
Cdc42ep3	-1.11534			Dcxr	-1.3308
Cdh19	1.93117			Ddah2	-1.01607
Cdh3	-1.50292			Ddi2	3.95051
Cdh5	-1.30673			Ddit4	1.64843
Cdk16	-1.15266			Ddr1	1.33934
Cdk9	-1.14525			Ddx23	1.09376
Cdo1	1.07663			Ddx3y	4.49307
Cebpz	1.1211			Deb1	-1.04076
Celsr1	-1.23326			Defb8	7.82056
Celsr2	-1.65162			Dennd4c	3.5237
Cenpa	-1.31019			Dgka	1.54541
Cept1	1.11149			Dguok	-1.04845
Cercam	-1.76528			Dhx32	1.04734
Cetn2	1.29522			Dhx9	1.43176
Cetn3	1.39036			Diap1	2.83734
Cfd	2.61495			Dnajb1	1.09246
Cfdp1	1.03809			Dnajb11	1.57068
Cfh	1.41892			Dnajb4	1.23722
Cgrrf1	1.13081			Dnajc14	1.04338
Chac1	-2.15489			Dnajc15	-1.1485
Chad	1.45095			Dnajc19	-1.26059
Chchd1	1.45487			Dnajc30	-1.24676
Chchd3	1.12776			Dnajc5	2.70976
Chchd6	1.05005			Dnase1l3	1.68551
Chd3	-2.04442			Dnttip2	1.02494
Chd4	-1.16286			Dot1l	2.83731
Cherp	-1.46968			Dpcd	-1.34604
Chi3l1	2.63964			Dpm2	-1.05508
Chit1	2.37148			Dpm3	-1.67595
Chkb	-1.37785			Dpp8	1.5354
Chl1	2.02379			Dpysl2	-1.81963
Chm	1.62492			Dpysl3	3.71041
Chmp2a	1.28105			Drap1	-1.34467
Chmp5	1.4343			Dsc1	3.29782
Chpf	-1.4749			Dsc3	1.22098
Chrdl2	-3.55128			Dsg1b	4.79905
Chst12	-1.27389			Dsg1c	4.66406
Cic	-1.94521			Dsg3	4.11833
Cidea	1.8042			Dst	2.22196
Cidec	1.58225			Dtymk	-1.07475
Cilp	1.35686			Dub1	-3.72372
Cisd1	1.59668			Dusp1	2.8533
Cisd3	1.54334			Dusp11	1.07268
Ciz1	-1.0393			Dusp3	2.18775
Ckap4	-2.12679			Dusp5	3.33362
Ckm	1.75096			Dusp6	1.22748
Ckmt2	3.59693			Dusp7	2.04244
Clcf1	-1.90072			Dvl3	2.88301
Cldn3	-1.38812			Dync1i2	1.34329
Clec2d	1.2533			Dync1li1	1.88098
Clec3a	2.05618			Ear2	-1.1658
Clic4	-1.04821			Ebf1	3.42347
Clip2	-1.76926			Ebpl	-1.60374
Clip3	-1.20483			Edem3	1.36681
Clk2	-1.20363			Edf1	-1.03381
Clock	1.56816			Eef1d	-1.04672
Clstn1	-1.30059			Eef2	1.50583
Clybl	1.37791			Eef2k	1.48241
Cmc1	1.61549			Efcab1	2.32056
Cmtm3	-1.17114			Efcab4a	-1.38506
Cnbp	1.32159			Efemp2	-1.18574
Cnot3	-1.704			Efna3	1.65596
Cntfr	-3.04588			Efr3a	1.24113
Cog5	1.41866			Egfr	1.76852
Col11a2	-1.26183			Egr1	3.30476
Col14a1	-2.17568			Egr2	1.09287
Col15a1	-2.85482			Egr3	4.24777
Col16a1	-1.75655			Ehd4	1.02489
Col18a1	-2.12934			Ehf	2.51217
Col1a1	-2.89562			Eid1	-1.01828
Col1a2	-1.57244			Eif1b	-1.14479
Col27a1	-1.24203			Eif3f	-1.85465
Col2a1	-2.56887			Eif4ebp2	3.75798
Col3a1	-1.04065			Eif4g1	1.23531
Col4a1	-1.70615			Eif4g3	1.47701
Col4a2	-1.59766			Elf1	1.53548
Col5a1	-2.07123			Elf2	1.68222
Col5a3	-1.90857			Elk4	2.87828
Col6a3	-1.0148			Elof1	-1.15432
Col6a6	-2.57819			Elovl4	1.05569
Col7a1	-1.46046			Elovl5	1.48432
Col8a1	1.55613			Emp1	1.21723
Commd1	1.02251			Endog	-2.01297
Commd3	1.14508			Enho	-1.98867
Cops2	1.32999			Entpd4	1.94345
Cops4	1.22314			Epb4.1l2	3.47499
Cops5	1.42655			Epha1	1.71363
Corin	2.21131			Epha2	1.90529
Coro7	-1.23829			Epha3	3.23806
Cotl1	-1.07827			Eppk1	2.12458
Cox16	1.54463			Eps15l1	1.1293
Cox17	1.23573			Erbb2ip	1.07885
Cox5b	1.18508			Erbb3	4.12028
Cox6a2	2.58032			Ercc3	1.38291
Cox6b1	1.36068			Ereg	2.0457
Cox6c	1.35328			Erf	1.2572
Cox7a1	2.45604			Erg	2.60332
Cox7a2	1.4317			Ero1l	1.74042
Cox7a2l	1.43361			Errfi1	2.94648
Cox7b	1.58709			Esrp2	2.81877
Cox7c	1.3616			Esyt1	1.07782
Cox8b	3.04211			Esyt2	1.02469
Cp	2.45283			Etfb	-1.48156
Cpa3	1.46546			Etohd2	-2.83918
Cpm	-1.61452			Ets2	1.12638
Cpsf1	-1.07492			Etv3	1.39887
Cpsf4l	-2.55026			Etv6	1.676
Cpxm1	-1.54163			Evi5l	2.84586
Cpz	-2.03401			Exoc4	3.4652
Crabp2	1.21757			Exoc6b	1.31744
Crbn	1.48817			Exosc6	-1.22062
Creb3l1	-1.80794			Ext1	1.45188
Creb3l2	-1.50495			Ezr	2.24564
Creg1	1.21797			F2rl1	1.34369
Crip1	1.2927			Fabp6	-1.07003
Cript	1.28391			Fads2	2.39059
Crlf1	-1.03242			Fahd1	-1.22222
Crnn	-4.94126			Fam101a	-1.17727
Crtc1	-1.54514			Fam105b	-1.18774
Crtc2	-1.02566			Fam107b	1.14488
Crtc3	-1.75526			Fam108a	-1.13908
Cryba4	-3.91546			Fam110c	2.58906
Crym	-4.23741			Fam125a	-1.05882
Csdc2	-3.51089			Fam129a	2.16059
Cse1l	1.24827			Fam165b	-1.2846
Csf2ra	-1.48067			Fam169b	-2.48169
Csnk1e	-1.27541			Fam173a	-1.61774
Csnk1g2	-1.49794			Fam176b	-1.07677
Cspg4	-1.33289			Fam189a2	-1.0309
Csrp3	2.39624			Fam195a	-1.77353
Cst3	1.763			Fam195b	-2.04442
Csta	2.79797			Fam20b	1.22553
Ctbp2	-1.14416			Fam46b	2.05206
Ctdsp2	-1.08429			Fam48a	3.31139
Ctdspl2	1.23736			Fam57a	2.24978
Ctla2a	1.38019			Fam83b	4.63193
Ctnnal1	1.0468			Fam83c	3.90126
Ctse	-4.34549			Fam83g	1.1836
Ctsh	1.12274			Fam83h	1.09247
Ctsk	1.13013			Fam98c	-1.37924
Ctsl	1.38521			Far1	1.20738
Ctss	1.67041			Far2	2.86177
Ctxn1	-2.68618			Fau	-1.47064
Cuedc1	-1.53868			Fbxo3	1.42091
Cul7	-1.25547			Fcf1	-1.0844
Cutc	1.25622			Fdx1l	-1.25017
Cux1	-1.26882			Fem1c	2.71494
Cwf19l2	1.43559			Fhdc1	1.60332
Cxadr	1.19241			Filip1l	1.67924
Cxcl1	2.53366			Fis1	-1.53847
Cxcl12	-1.14874			Fkbp11	-1.94151
Cxcl14	-2.44749			Flii	1.44301
Cxcl16	1.05015			Fmo1	1.44247
Cxcr4	-1.99076			Fmo2	2.79744
Cxcr7	1.21625			Fos	4.61218
Cxxc5	-1.36284			Fosb	5.94045
Cyb5	1.59858			Fosl1	7.35104
Cyb5r4	1.0135			Fosl2	1.73905
Cycs	1.39589			Foxn3	1.9304
Cyp2b10	1.7921			Foxo3	2.89406
Cyp2f2	1.91695			Frmd4b	1.06373
Cyp2j12	3.60442			Ftl1	-1.22384
Cyp2j6	2.1536			Fxc1	-1.71498
Cyp2j8	2.18126			Fxyd1	-1.56756
Cyp2j9	1.64755			Fxyd7	-1.4528
Cyp2s1	-1.85374			Fzd6	1.12145
Cyp2w1	-2.12284			G0s2	-1.4467
Cyp39a1	1.2767			Gabarapl1	1.72141
Cyp3a57	1.89843			Gadd45b	1.9068
Cyp51	1.62547			Gadd45g	1.55566
Cysltr1	2.21256			Gadd45gip1	-2.21491
Cytl1	1.43022			Gak	1.28035
D15Ertd621e	1.06525			Gal3st1	-1.02954
D19Wsu162e	-1.12425			Gale	-1.15945
D4Bwg0951e	-1.56259			Galk1	-1.73744
D4Wsu53e	-1.12153			Galnt11	1.92265
D6Wsu163e	1.02006			Galntl2	3.52461
D8Ertd738e	1.1067			Ganab	1.04435
D8Ertd82e	-2.36659			Gapvd1	2.43304
Daam2	-1.35381			Gar1	-1.10015
Dab2ip	-1.09489			Gart	1.73278
Dad1	1.08782			Gatad2b	3.29426
Dapl1	2.12882			Gcc1	1.58171
Dars	1.09202			Gclc	2.67261
Dazap1	-1.3343			Gcnt2	1.37906
Dbi	1.89701			Gem	3.36088
Dbn1	-1.95087			Gemin7	-1.27277
Dbp	1.39061			Gfpt2	2.22996
Dbt	1.03128			Gfra1	2.39143
Dcaf13	1.17766			Ggta1	1.34293
Dcaf15	-1.28255			Gigyf2	1.35857
Dcakd	-1.0977			Gimap1	-3.04946
Dcn	1.54136			Gk5	4.01878
Dctpp1	1.12413			Glg1	3.24787
Dcun1d1	1.35511			Glrx5	-1.74942
Dcxr	1.24365			Glul	1.13021
Ddr1	-1.41929			Gm10012	-1.36213
Ddt	1.4825			Gm10845	-2.61789
Ddx3x	1.26719			Gm11428	-1.53382
Ddx50	1.06284			Gm11517	-1.31697
Deb1	1.12611			Gm11710	3.85529
Decr1	1.06907			Gm11968	-1.27338
Def6	-1.00351			Gm11974	-1.10279
Defb1	1.88564			Gm13124	3.46787
Defb14	4.57674			Gm13177	1.50046
Defb6	1.96797			Gm13305	-1.32352
Degs1	1.53636			Gm15417	-1.45205
Dennd1a	-1.47938			Gm16517	-1.40894
Dgat2	1.84252			Gm2002	-1.30327
Dgat2l6	1.74787			Gm3219	-2.12602
Dgkq	-1.40954			Gm4262	-1.93699
Dgkz	-1.45184			Gm4759	-3.58946
Dhrs7	1.754			Gm505	4.04206
Dhrs7b	1.04444			Gm5414	2.98161
Dio3	-4.70787			Gm5478	2.34937
Dio3os	-3.56658			Gm5538	1.40288
Dkkl1	1.82047			Gm561	-1.20777
Dld	1.34148			Gm5617	-1.58242
Dlg4	-2.05903			Gm5803	1.17193
Dlg5	-1.49831			Gm5860	-2.45507
Dlgap4	-1.24189			Gm6222	-1.61705
Dlk1	-3.30736			Gm6251	-1.37083
Dlx2	-3.01896			Gm6300	-3.29203
Dlx3	-3.10325			Gm6525	-1.60142
Dmkn	1.48096			Gm6644	3.12664
Dmpk	-1.22215			Gm6654	-1.22784
Dnajb4	1.31256			Gm7609	-3.05446
Dnajc15	1.69543			Gm8234	-1.82209
Dnajc19	1.33218			Gm8580	-1.35456
Dnm1	-2.61539			Gm9159	-3.89174
Dnmt3a	-1.1333			Gm9846	-1.18497
Dock6	-1.26934			Gmfg	-1.40878
Dok4	-1.26821			Gmnn	-1.17742
Dot1l	-1.64148			Gna12	2.68556
Dpep1	1.17965			Gnb2	-1.07983
Dpep2	1.64399			Gng10	-1.07011
Dpp9	-1.51605			Gnl2	1.15709
Dpy30	1.34719			Golga4	1.07597
Dram2	1.01677			Golim4	1.61075
Dsc1	2.57194			Got2	2.75649
Dsc3	1.64992			Gp1bb	-2.84827
Dsg1a	1.7915			Gpam	3.73513
Dsg1b	2.41287			Gpha2	-2.58881
Dsg1c	2.75706			Gpn2	-1.09654
Dsg4	-4.22172			Gpnmb	1.42556
Dst	1.1234			Gpx4	-1.24184
Dstn	1.5278			Gpx7	-1.50859
Dtd1	1.13123			Grcc10	-1.49971
Dtwd1	1.27831			Grem1	3.1554
Dtx3	-2.17608			Grhl3	1.9348
Dusp2	-3.59404			Grk1	-3.64818
Dusp7	-1.25671			Grk4	-2.07207
Dusp8	-1.79728			Gt(ROSA)26Sor	-1.18499
Dvl1	-1.33827			Gtf3c2	1.16921
Dvl2	-1.34706			Guca1a	-2.18378
Dvl3	-2.35308			Guk1	-1.35021
Dync2li1	1.04549			H1fx	-2.5155
Dynll1	1.02515			H2-K1	1.27327
Dynlrb1	1.26393			H2-Ke2	-1.05621
Dynlt3	1.66051			H2-Ke6	-1.22609
Dyrk1b	-1.31911			H2-Q6	1.5306
E2f4	-1.39784			H2-Q8	2.123
E4f1	-1.20248			H2-Q9	1.35647
Eaf1	-1.1302			H2afv	-1.1614
Eapp	1.21807			H2afx	-1.66436
Ear11	3.03523			H60c	3.96579
Ear5	4.11997			Has1	4.87423
Ebp	1.49749			Haus1	-1.0186
Ece1	-1.30124			Haus7	-1.07802
Ech1	1.11624			Hba-a1	-2.55859
Echdc1	2.3887			Hba-a2	-2.54931
Echs1	1.37046			Hbb-b1	-1.7835
Ecm2	1.02835			Hbegf	3.30696
Edn1	-1.22618			Hcfc1r1	-1.50502
Eea1	1.21039			Hcst	-1.22887
Eef1a1	1.29329			Hddc2	-1.51688
Eef1b2	1.50406			Heca	1.87234
Eef1d	1.01037			Hectd1	1.38094
Eef1e1	1.44574			Hint1	-1.05385
Efcab1	1.61256			Hint2	-1.72695
Efhd1	-1.60264			Hist1h2bc	-1.28417
Efna1	-1.07103			Hist1h4h	-2.22562
Efna5	-1.43196			Hk1	1.27746
Efnb1	-1.52246			Hk2	1.51818
Efnb2	-1.07473			Hmbs	-1.14467
Efr3a	1.00984			Hn1	-1.01909
Efs	-1.17774			Hnrnpa0	-1.02485
Egr2	-1.0677			Hnrnpk	1.20235
Egr3	-1.48142			Hnrnpul1	2.72278
Ehd1	-1.03677			Hook1	2.09592
Ehf	1.30405			Hras1	-1.23944
Ehmt2	-1.45985			Hrct1	-1.68114
Eif1a	1.33478			Hs3st6	-1.758
Eif2a	1.34419			Hsd17b13	-2.19317
Eif2s1	1.11393			Hsd3b6	1.41107
Eif2s2	1.34458			Hspa1a	1.35554
Eif3e	1.85342			Hspa8	1.14153
Eif3i	1.0498			Hspb2	-1.71645
Eif3k	1.19141			Hspe1	-1.11669
Eif3m	1.74235			Huwe1	1.46262
Eif4e	1.09649			Hyal1	2.38264
Eif4ebp2	-1.21102			Hyi	-1.11423
Eif4g3	-1.42221			Iah1	-1.09147
Ell3	1.10511			Iars2	1.01498
Elmo1	-1.3136			Icam1	3.73524
Elmod1	1.20964			Ict1	-1.3487
Elovl1	1.24902			Ier3	1.87462
Elovl3	1.61041			Ifi202b	1.91577
Elovl4	1.21322			Ifi205	1.432
Elovl5	1.20368			Ifi27l1	-1.05307
Emb	2.04427			Igfbp2	-1.45517
Emcn	1.5022			Igsf10	1.42138
Emid1	-1.66571			Il11ra1	-1.70386
Emilin1	-1.95223			Il11ra2	-1.30328
Emilin3	-2.33073			Il13ra1	1.12103
Enc1	-1.67286			Il17d	-1.73844
Eng	-1.4137			Il1b	3.75535
Engase	-1.67171			Il1f8	1.97614
Eno3	1.51056			Il1r1	1.48971
Enpp2	1.44822			Il1rap	1.39212
Epb4.1l1	-1.44673			Il1rl2	4.22785
Ephb1	-2.4848			Il22ra1	4.39281
Ephb2	-1.94851			Il3ra	-1.60696
Ephb3	-2.17278			Il4ra	1.46146
Erap1	1.2746			Il6	6.78064
Erbb2	-1.36656			Il6ra	3.85693
Erbb3	-1.15366			Il6st	1.16369
Ereg	2.75018			Ilkap	-1.07256
Erf	-1.1069			Impad1	2.42168
Ergic2	1.10791			Inmt	1.14999
Esco1	1.38612			Inpp5b	1.24916
Esd	1.24321			Ipo7	3.00191
Esf1	1.06374			Iqcg	-3.80004
Etohi1	1.70485			Iqgap1	1.35982
Evi2a	1.34069			Irf1	2.61461
Evi5l	-1.18819			Irs2	4.51941
Evl	-2.04111			Isoc1	1.57072
Exosc7	1.06885			Itga6	3.98808
Exosc9	1.1332			Itgb4	1.02887
Extl3	-1.4746			Itgbl1	1.46816
F13a1	1.21473			Itpkb	3.90416
F3	1.94215			Itpkc	2.77944
Fabp3	2.04053			Itsn2	1.91838
Fabp4	1.13939			Ivns1abp	1.00192
Fabp5	1.54072			Jag2	1.38688
Fabp6	2.3527			Jarid2	2.08038
Fads3	-2.9797			Jhdm1d	1.58945
Fam101b	-1.56977			Jmjd1c	1.74781
Fam103a1	1.34066			Josd2	-1.44218
Fam117a	-1.08742			Jtb	-1.08235
Fam134b	1.06473			Jun	2.28049
Fam151b	1.50033			Junb	2.7867
Fam158a	1.05992			Kank1	1.08548
Fam160b2	-1.65012			Kcne4	3.18354
Fam164a	1.06008			Kctd11	1.66644
Fam165b	1.136			Kctd2	-1.2607
Fam167a	-2.58505			Kctd20	1.95291
Fam171a2	-1.54101			Kdm4a	1.59633
Fam193a	-1.37983			Kdm6b	1.85903
Fam193b	-2.1305			Khk	-1.54899
Fam20a	-1.8228			Kif13b	3.5082
Fam26d	-5.03045			Klf10	1.33531
Fam38a	-1.49622			Klf3	3.83932
Fam3b	3.05564			Klf5	1.1957
Fam43a	-1.74792			Klf6	1.36014
Fam65a	-1.39908			Klf9	4.12551
Fam65c	-1.53184			Klhl2	4.01076
Fam83a	-1.89736			Kpna1	1.34951
Fam83b	3.37106			Krt16	2.27864
Fam83c	-1.39981			Krt6a	3.42798
Fam83h	-1.03159			Krt6b	5.34304
Fam84a	-1.1955			Krt8	-1.59893
Far1	1.27171			Krt80	4.17259
Far2	1.13723			Krtap3-2	-2.23638
Farp1	-1.83045			Krtcap2	-1.34519
Farsb	1.04566			L3mbtl3	2.70789
Fas	1.28615			LOC100504703	-1.65955
Fau	1.58065			Lage3	-1.0233
Fbf1	-1.5057			Lama2	2.07873
Fblim1	-2.14168			Lama3	2.21474
Fbln1	-1.36719			Lamb2	1.21279
Fbln2	-1.33576			Lamb3	1.26383
Fbn2	-1.82709			Lamc1	1.79823
Fbp1	-4.35582			Lamc3	2.20256
Fbrs	-1.85362			Larp4b	1.68495
Fbrsl1	-1.55402			Lars2	-3.88921
Fbxl19	-1.46382			Lce1a2	-1.35761
Fbxl4	1.10116			Lce1b	-1.25541
Fbxo2	1.70664			Lce1g	-1.30915
Fbxo6	1.20217			Lce1l	-1.3012
Fbxo8	1.24141			Lce1m	-1.85736
Fcf1	1.24899			Ldlr	1.19248
Fdft1	1.54965			Ldlrad3	1.10631
Fdps	1.48884			Leng8	1.61452
Fgd1	-1.86082			Leprel1	3.15421
Fgfbp1	1.95867			Lgals1	-1.67098
Fgfr1	-1.21257			Lgals7	-1.10678
Fgfr4	-1.75091			Lima1	1.47884
Fgl2	1.25586			Lix1l	1.34139
Fhdc1	-1.0394			Lmbrd2	2.955
Fhl1	1.56568			Lmo1	-1.37949
Fhod1	-1.91446			Lnpep	2.78524
Fhod3	-2.7577			Lor	-2.37214
Fis1	1.10819			Lox	1.33856
Fkbp10	-1.04293			Loxl4	1.14079
Fkbp3	1.3834			Lpar5	3.10833
Flg2	1.84543			Lphn2	1.47963
Flnb	-1.14208			Lrch3	2.95224
Fmnl3	-1.61539			Lrp5	1.62619
Fmo2	2.10708			Lrp6	3.18311
Fn1	-1.40281			Lrrc32	1.73419
Fndc1	-1.45348			Lrrc8b	4.30035
Fndc4	-1.78356			Lsm2	-1.6692
Fnip1	1.25546			Lsm3	-1.27394
Fos	3.06489			Lsm4	-1.61154
Fosb	2.45179			Lsm5	-1.88266
Fosl2	-1.21874			Lsm7	-1.92198
Foxc1	-1.24391			Lsmd1	-1.25424
Foxe1	-3.87786			Lss	2.20821
Foxk1	-1.38302			Lst1	-1.41101
Foxm1	-2.06509			Ltb4r1	-1.09968
Foxn1	-2.58137			Ltc4s	-1.36864
Foxn3	2.39222			Luzp1	1.09634
Foxp4	-1.65633			Lypd2	-1.73844
Fpgt	1.48442			Lypd5	3.50687
Frzb	3.14793			Lypla1	1.33396
Fscn1	-2.4871			Lypla2	-1.08305
Fto	-1.21031			Lysmd3	2.87271
Fundc1	1.29523			Lyst	3.26626
Fundc2	1.22802			Macrod1	-1.0641
Furin	-1.63899			Maff	2.61556
Fus	-1.53941			Mafk	1.92971
Fuz	-1.26703			Magohb	-1.13017
Fxr1	1.25599			Man1a	1.96603
Fxyd1	1.1352			Man2a2	3.43161
Fxyd3	1.05786			Man2b1	1.61977
Fxyd4	-2.25995			Man2b2	1.8663
Fxyd5	1.08416			Map1lc3a	-1.16532
Fxyd6	1.12087			Map3k3	3.68722
Fzd1	-1.52825			Map3k6	1.86012
Fzd5	-1.77372			Map3k8	1.47301
Fzd7	-1.46958			Map4k2	2.23495
Fzr1	-1.0738			Mapk12	-1.08539
G0s2	2.77422			Mapk6	1.82367
Gabarapl2	1.11374			Mapkapk3	1.01243
Gabbr1	-1.79727			Mapkbp1	1.41011
Gabrp	-4.57934			7-Mar	2.08837
Gal3st1	1.06987			Marcks	-1.56494
Galnt2	-1.37923			Mark4	3.23395
Galntl1	-1.29231			Matn2	1.56022
Gata3	-1.10399			Mb	-1.67905
Gbe1	1.28917			Mbd3	-1.48314
Gcat	1.14158			Mbtps1	1.10927
Gclc	-1.51787			Mdm4	3.47595
Gdi1	-1.25693			Mdp1	-1.25441
Gemin6	1.20057			Mecr	-1.01329
Gfer	1.17334			Med11	-1.30822
Gfra2	-1.62614			Med12	1.85123
Gga1	-1.17313			Med13l	1.53401
Gga3	-1.59254			Med15	1.1521
Ggct	2.03647			Mef2a	4.08076
Ggh	1.65823			Mef2d	3.83247
Ggt1	-3.8595			Megf9	3.77037
Ghr	1.08596			Mepce	-1.42001
Gigyf1	-2.26444			Mertk	2.38936
Git1	-1.31834			Metrn	-2.02242
Gja1	-1.21617			Mettl5	-1.07751
Gjb2	-3.98663			Mettl7a1	1.27045
Gjb5	1.79732			Mfap1b	1.7971
Gjb6	-1.62443			Mfsd2a	1.27662
Gk5	1.37957			Mfsd6	1.10946
Gli1	-2.07813			Mgmt	-1.40858
Gli2	-2.1516			Mgst3	-1.29203
Glipr2	-1.41074			Mia1	-1.91078
Glis2	-1.56653			Mical2	3.37006
Glmn	1.23376			Midn	1.5516
Glrx	1.76185			Mif	-1.35009
Glrx3	1.17584			Miip	-1.00414
Gltscr1	-2.41874			Mink1	1.3039
Gm10012	1.40952			Mll5	2.01949
Gm10229	-4.96769			Mllt4	1.17304
Gm10318	-5.24593			Mme	2.26075
Gm10639	1.79394			Mmp2	1.15979
Gm11428	2.11014			Mmp28	2.57351
Gm11517	1.16128			Mmp3	-1.04711
Gm11559	-4.31444			Mnd1	-1.19002
Gm11563	-5.39222			Mosc2	-1.26094
Gm11564	-4.60094			Mospd1	1.28031
Gm11565	-5.56114			Mospd2	2.76006
Gm11567	-4.40833			Mpnd	-1.22441
Gm11595	-4.90634			Mpzl3	3.38237
Gm11596	-4.51419			Mrfap1	-1.06495
Gm11937	-7.32824			Mrpl11	-1.19114
Gm11938	-6.59542			Mrpl12	-1.29022
Gm11968	2.07703			Mrpl13	-1.26512
Gm11992	2.60663			Mrpl14	-1.07677
Gm12191	1.82763			Mrpl2	-1.16474
Gm12669	1.11641			Mrpl23	-1.65977
Gm129	1.68992			Mrpl28	-1.52119
Gm13124	2.33289			Mrpl33	-1.08279
Gm13177	1.0653			Mrpl41	-1.07342
Gm13178	1.45783			Mrpl46	-1.01748
Gm14288	1.98587			Mrpl47	-1.00503
Gm14325	1.3533			Mrpl48	-1.06635
Gm14391	1.2758			Mrpl51	-1.28234
Gm15772	1.75943			Mrpl52	-1.61195
Gm2382	1.00769			Mrpl54	-1.56516
Gm2696	-5.01245			Mrps11	-1.38678
Gm3238	-6.00457			Mrps12	-1.32933
Gm3258	1.17458			Mrps15	-1.24796
Gm3285	-5.92114			Mrps16	-1.48146
Gm3776	1.84075			Mrps17	-1.02521
Gm436	2.45294			Mrps18a	-1.19453
Gm438	3.06878			Mrps18c	-1.07124
Gm5538	1.70882			Mrps21	-1.51523
Gm561	1.58676			Mrps24	-1.21574
Gm5617	1.13545			Mrps26	-1.47824
Gm5779	1.02765			Mrps33	-1.15608
Gm6251	1.7435			Mrto4	-1.10166
Gm6402	1.45837			Ms4a2	2.99347
Gm6525	1.47162			Msn	1.07328
Gm6548	1.19729			Msto1	-1.14989
Gm6654	1.61679			Mtap2	1.26793
Gm8580	1.42242			Mtap7	1.19683
Gm94	2.81111			Mtmr3	1.21891
Gm9846	1.82789			Mtmr6	1.04862
Gmps	1.25034			Mtmr9	1.93276
Gna12	-1.4965			Muc15	3.01639
Gnai2	-1.37884			Mustn1	-1.22252
Gnai3	1.1955			Mxd4	2.35601
Gnb2l1	1.17846			Myadm	1.1771
Gng10	1.06571			Mybbp1a	1.22965
Gng11	1.52501			Myc	1.77167
Gngt2	1.11965			Myeov2	-1.54529
Gnl3	1.11616			Myg1	-1.19722
Gnmt	-2.6583			Myh9	1.46455
Gnpda2	1.33298			Myl1	-1.22057
Golga7b	-4.5745			Myl6	-1.1342
Golph3l	1.06587			Myl9	-1.1308
Got1	1.0524			Mylpf	-1.2354
Gp49a	1.82256			Myo1e	1.45985
Gpam	1.22004			Myof	1.3702
Gpatch8	-1.11559			Myst2	1.05324
Gpc4	-1.0181			N6amt2	-1.22603
Gpm6a	1.80923			Naa25	1.78092
Gpr115	1.61399			Nat15	1.57417
Gpr124	-1.94772			Nbr1	1.1202
Gpr125	-1.22799			Nccrp1	-1.23471
Gpr141	2.1176			Nckap1	2.08404
Gpr153	-1.70599			Ncoa4	1.10809
Gpr34	1.52172			Ncor1	1.4522
Gpr56	-1.39184			Ndn	-1.14478
Gpr87	1.09431			Ndst1	3.21895
Gprc5d	-5.18242			Ndufa1	-1.23699
Gpsm1	-1.05686			Ndufa11	-1.52635
Gpx1	1.3934			Ndufa13	-1.53266
Gpx2	-1.89764			Ndufa2	-2.14986
Gpx4	1.47352			Ndufa3	-1.74731
Gramd1a	-1.27682			Ndufa4	-1.00695
Gramd1c	1.37542			Ndufa5	-1.65064
Gramd3	1.02601			Ndufa6	-1.02646
Grasp	-2.18649			Ndufa7	-1.15237
Grb2	-1.06542			Ndufb10	-1.24545
Grb7	-1.19036			Ndufb11	-1.279
Grik5	-1.51012			Ndufb2	-1.62999
Grk6	-1.17941			Ndufb3	-1.17221
Grpel1	1.02868			Ndufb5	-1.32639
Gsdmc	1.61934			Ndufb6	-1.23242
Gse1	-1.08202			Ndufb7	-2.02759
Gsk3a	-1.19438			Ndufb8	-1.35868
Gsta1	1.91484			Ndufb9	-1.12186
Gsta2	1.90121			Ndufc1	-1.56906
Gsta3	2.50918			Ndufc2	-1.26086
Gsta4	2.26804			Ndufs3	-1.18129
Gstk1	1.16481			Ndufs4	-1.24263
Gstm1	1.39441			Ndufs5	-1.11159
Gstm2	1.05903			Ndufs6	-1.55759
Gstm3	1.36798			Ndufs7	-1.70505
Gstm5	1.67774			Ndufs8	-1.50513
Gstt1	1.20871			Ndufv2	-1.224
Gstt3	1.10391			Ndufv3	-1.00169
Gstz1	1.94967			Neat1	1.79525
Gtf2a2	1.02292			Nedd4	1.50286
Gtf2b	1.14348			Nedd8	-1.08769
Gtf2f2	1.30588			Nedd9	1.54311
Gtf2i	-1.38944			Nek7	1.70963
Gtf2ird1	-1.10246			Nenf	-2.07031
Gtf3c1	-1.45229			Net1	1.41902
Gtpbp2	-1.11636			Nfib	-1.04782
Gtpbp4	1.27587			Nfil3	2.74045
Guca2a	2.6982			Nfix	3.56934
Gucy1b3	1.54013			Nfkbia	2.82293
Gyltl1b	-1.28804			Nfkbiz	3.40181
H19	-2.13923			Nfx1	1.20624
H1fx	-1.92152			Ng23	-1.83371
H2-Aa	1.48286			Ngdn	-1.10941
H2afx	-1.72866			Ngrn	-1.05409
H2afz	1.11152			Nhp2	-1.38234
H60c	1.8767			Niacr1	1.41738
Hacl1	1.67033			Nid1	1.52445
Hal	1.69924			Nipbl	2.42505
Hamp2	3.11727			Nkain3	-3.6037
Hat1	1.29384			Nkd2	1.51119
Hba-a1	3.56303			Nktr	1.18852
Hba-a2	3.56626			Nkx2-1	-4.32373
Hbb-b1	3.33686			Nme1	-1.68933
Hbxip	1.26196			Nme3	-1.0457
Hcfc1	-1.16495			Nme6	-1.08052
Hdac7	-1.27135			Nmt2	2.9829
Hddc2	1.52143			Nnmt	-1.09614
Hdgfrp2	-1.23445			Nod2	3.62159
Hebp1	1.08696			Nog	-1.6379
Hebp2	1.57678			Nol12	-1.46388
Hes1	-1.04916			Nop10	-1.20491
Heyl	-2.21309			Npc1	1.28783
Hgf	2.43315			Npepps	1.18869
Hgs	-1.02201			Npff	-2.49622
Hiatl1	1.60447			Npm3-ps1	-1.01719
Hibch	1.44952			Npnt	3.42221
Hic1	-1.96943			Nr2c2	2.69985
Hint1	1.35688			Nr2c2ap	-1.43473
Hint3	1.70049			Nr2f6	-1.34425
Hmgcr	1.33592			Nr4a1	5.67319
Hmgn5	1.47222			Nr4a2	4.37538
Hnmt	1.59161			Nr4a3	6.19271
Hnrnpa0	-1.33244			Nradd	-1.02793
Hnrnpd	-1.19596			Nrip1	3.92924
Hnrnpl	-1.22503			Nrtn	-2.13083
Hnrnpul2	-1.09202			Nsmce1	-1.02032
Homer3	-1.29512			Nsun3	2.62484
Hook1	1.45126			Nsun5	-1.33998
Hoxc13	-3.71235			Nudt1	-1.18317
Hp	2.08581			Nudt14	-1.40421
Hpgd	1.55433			Nudt16l1	-1.16688
Hr	-2.13538			Nudt3	-1.08372
Hrct1	1.20863			Nudt8	-1.07987
Hrnr	3.52734			Numb	3.81195
Hrsp12	1.39646			Nup153	1.27037
Hs6st1	-1.52154			Nup98	2.83138
Hsd11b1	3.08369			Nupl1	1.83008
Hsd17b10	1.39031			Oaz1	-1.00141
Hsd17b12	1.40957			Ocln	1.50562
Hsd17b2	1.22619			Opa1	1.70601
Hsd17b7	1.50488			Opa3	2.38634
Hsdl2	1.01897			Orm2	-1.13568
Hsf1	-1.25004			Osbpl1a	1.48263
Hsp90aa1	1.10216			Oxsr1	2.85747
Hspb11	1.38727			P4hb	1.44985
Hspb7	1.56439			Palm	-1.15144
Hspe1	1.23706			Palmd	1.70055
Hspg2	-1.8965			Paqr3	2.50117
Htatip2	1.0684			Paqr6	-1.45991
Htra3	-1.28015			Pard3	1.59291
Hyou1	-1.05657			Pbk	-1.22369
Id4	-1.45033			Pcdh1	1.17685
Ide	1.95179			Pcdhgc3	2.41397
Idi1	1.41147			Pcf11	1.17397
Ier3ip1	1.07067			Pcgf3	1.87903
Ier5	-1.01091			Pck1	2.35297
Iffo2	-1.28283			Pcyox1	1.3309
Ifi202b	2.39836			Pdcd2	-1.17729
Ifi27l2a	1.62503			Pdcd5	-1.06835
Ifitm3	1.36991			Pde4b	3.06253
Ifngr1	1.39189			Pde4d	2.79511
Ift20	1.31827			Pde8a	2.69734
Igbp1	1.71953			Pdlim4	-1.3039
Igdcc4	-1.40762			Pdlim5	2.49858
Igf2	-1.3193			Pds5a	2.81239
Igfbp4	-1.96477			Peg3	3.55
Igfbp5	-1.0762			Pemt	-1.9243
Igsf8	-1.25579			Per1	2.02754
Igsf9	-2.14799			Pex11a	3.36813
Il13ra1	1.2327			Pfdn5	-1.34572
Il18	2.12488			Pgam2	-1.28852
Il1a	2.32939			Pgap2	1.65669
Il1f10	1.77498			Pgls	-1.69289
Il1f5	1.89911			Pgp	-1.2141
Il1f6	3.43665			Phf5a	-1.04607
Il1f8	3.60435			Phlda3	-1.16628
Il1f9	2.68336			Phpt1	-1.41082
Il1r2	2.08208			Picalm	1.06829
Il1rap	1.11588			Pigg	2.48508
Il1rn	1.07074			Pigyl	-1.605
Il22ra2	2.55648			Pih1d1	-1.35938
Il33	3.31776			Pim1	2.47984
Immp1l	1.47503			Pim3	1.15553
Impad1	1.17414			Pip4k2c	1.13272
Impdh1	-1.57518			Pip5k1a	2.69053
Incenp	-1.60192			Pkd1	2.2833
Inf2	-1.48339			Pkig	-1.14545
Inha	-1.70457			Pkm2	1.49037
Inhbb	-1.82291			Pla2g12a	-1.47683
Inmt	2.50735			Plac9	-2.38679
Inppl1	-1.55429			Plcb3	1.64682
Insig1	1.02251			Plcg1	3.28523
Ints1	-1.2005			Plek	1.34858
Ints12	1.09342			Plekha5	3.1132
Ints3	-1.03448			Plekhj1	-1.04025
Ipo4	-1.22765			Plekhn1	1.49413
Iqsec1	-1.67553			Plekho2	1.42959
Irf2	-1.35626			Plin4	1.36723
Irgq	-1.40728			Plk2	1.6389
Irx1	-1.28123			Plk3	1.54478
Irx2	-1.7251			Pmaip1	2.14408
Irx4	-2.44705			Pmf1	-1.10364
Isca1	1.05107			Pmm1	-1.069
Isg20l2	-1.03161			Pnkd	-1.19619
Itch	1.00408			Pnpla5	1.12749
Itga11	-2.30872			Polr2a	1.79451
Itga5	-1.32302			Polr2e	-1.20684
Itgb1bp1	1.28426			Polr2f	-1.05036
Itgbl1	1.7402			Polr2g	-1.07501
Itih5	-1.03302			Polr2h	-1.22955
Itsn1	-1.23327			Polr2i	-1.66883
Ivns1abp	1.06925			Polr2l	-1.43764
Jag1	-1.01335			Pop5	-1.24188
Jag2	-1.1491			Pop7	-1.49964
Jdp2	-1.26189			Ppa2	-1.16921
Jmjd1c	1.13996			Ppcs	-1.37283
Jub	-1.14125			Ppdpf	-1.36112
Kank2	-1.62738			Ppie	-1.20776
Kat2a	-1.37757			Ppifos	3.78217
Kbtbd10	1.40029			Ppl	1.11013
Kcne1	-4.3618			Ppp1r12a	2.67907
Kcne1l	1.26575			Ppp1r14b	-1.45993
Kcnj13	2.08121			Ppp1r15a	1.64641
Kcp	-2.24894			Ppp1r3c	-1.43834
Kctd4	2.36758			Ppp1r9b	1.10896
Kdm2a	-1.00936			Ppp4c	-1.12673
Kdm2b	-1.00213			Prdx4	-1.47219
Kdm4a	-1.06695			Prelp	1.37904
Kdm4b	-1.1646			Prkab2	3.32436
Kdm6b	-2.53489			Prkar2a	2.57066
Khk	1.21256			Prkx	3.2113
Khsrp	-1.83453			Procr	1.54171
Kif26a	-2.40538			Prpf40a	1.5955
Kirrel	-1.61562			Prpf8	1.44238
Klf13	-1.36575			Prr24	-1.60931
Klf2	-1.69159			Prrg4	3.74815
Klhdc8b	-1.37405			Prrt2	2.47646
Klhl28	2.87143			Prrx2	-1.25282
Klhl4	1.83378			Psenen	-1.15295
Klk9	1.18908			Psg23	-2.601
Klrb1b	1.60971			Psmb10	-1.5962
Klrd1	1.86803			Psmb3	-1.20461
Kpna1	1.42864			Psmb4	-1.16117
Kpna3	1.11175			Psmb6	-1.06586
Kprp	1.37675			Psmd11	1.09118
Kremen1	-1.24946			Psme2	-1.05771
Krt14	1.28129			Psmg2	-1.2815
Krt17	-1.03182			Psmg3	-1.58434
Krt23	1.25439			Psmg4	-1.35875
Krt24	4.87738			Psors1c2	-1.57129
Krt25	-5.59974			Pstk	-1.02547
Krt26	-5.35945			Ptbp1	1.22949
Krt27	-6.06805			Ptges	1.33391
Krt28	-5.35825			Ptgr2	1.47618
Krt31	-6.9833			Ptgs2	5.17078
Krt32	-3.60434			Pth1r	-1.18871
Krt33a	-5.91993			Ptk7	1.06811
Krt33b	-6.3595			Ptma	1.0122
Krt34	-6.80628			Ptov1	-1.81857
Krt35	-6.39697			Ptpmt1	-1.09276
Krt36	-5.22053			Ptpn1	1.6865
Krt39	-4.39329			Ptpn11	1.19106
Krt40	-4.31463			Ptpn13	1.53715
Krt71	-6.27409			Ptpn14	1.25975
Krt73	-6.06125			Ptpn18	-1.5203
Krt74	-5.3685			Ptprs	2.02047
Krt75	-4.13998			Pttg1	-1.30828
Krt78	1.45548			Pvalb	1.23252
Krt81	-7.29903			Pvrl4	1.65437
Krt82	-6.21219			Pxn	1.11294
Krt83	-7.23764			Pycrl	-1.26522
Krt86	-7.09884			Pygo2	-1.08687
Krtap1-3	-4.62897			Rab11fip4	2.62267
Krtap1-4	-5.29576			Rab24	-1.14261
Krtap1-5	-5.7355			Rab3d	1.42424
Krtap10-10	-5.78741			Rab43	1.54588
Krtap10-4	-5.2365			Rab7	2.95433
Krtap11-1	-5.78237			Rab7l1	-1.25566
Krtap12-1	-5.16115			Rabac1	-1.30357
Krtap13-1	-5.15097			Rad21	1.75881
Krtap14	-6.1576			Rad23a	1.99494
Krtap15	-5.98548			Ralb	1.65311
Krtap16-1	-6.27369			Ralgds	1.68139
Krtap16-4	-5.95739			Ramp1	-1.4188
Krtap16-5	-5.63895			Ranbp1	-1.10733
Krtap16-7	-4.19554			Ranbp10	1.30123
Krtap16-8	-4.75139			Rangrf	-1.38218
Krtap17-1	-4.03118			Rasd1	2.20814
Krtap2-4	-6.55245			Rasgef1b	1.35868
Krtap20-2	-4.43391			Rassf8	3.42622
Krtap24-1	-4.7607			Rbl2	1.64813
Krtap26-1	-4.78856			Rbms1	1.69868
Krtap27-1	-5.0064			Rbp7	-1.76483
Krtap3-1	-5.97668			Rcor1	4.65289
Krtap3-2	-2.07901			Rcor3	3.09629
Krtap3-3	-3.51664			Rdh11	1.59806
Krtap31-1	-4.33408			Reep3	3.35418
Krtap31-2	-3.93374			Rel	3.85275
Krtap4-1	-6.55537			Retnla	-2.73965
Krtap4-16	-5.70888			Rfc2	-1.15786
Krtap4-2	-5.97031			Rfwd3	1.67874
Krtap4-6	-5.98493			Rgs1	2.85244
Krtap4-7	-5.41265			Rgs2	1.52031
Krtap4-8	-5.7751			Rgs5	3.07032
Krtap4-9	-4.77043			Rhbdd3	-1.24441
Krtap5-1	-4.34003			Ripk4	1.2293
Krtap5-2	-5.50816			Rmrp	-3.54036
Krtap5-3	-4.03007			Rn4.5s	-3.0119
Krtap5-4	-4.10697			Rnaseh2c	-1.10554
Krtap5-5	-4.50125			Rnasek	-1.09906
Krtap6-1	-4.7963			Rnd3	1.38431
Krtap6-2	-4.57027			Rnf125	3.08038
Krtap7-1	-5.7759			Rnf141	2.63071
Krtap8-1	-5.2603			Rnf145	1.07643
Krtap8-2	-5.33198			Rnf19b	1.63752
Krtap9-1	-4.64794			Rnf208	-1.00537
Krtap9-3	-5.52472			Rnf39	1.33478
Krtdap	2.37495			Rnu12	-6.94755
Lage3	1.26945			Rogdi	-1.28948
Lama5	-1.84967			Romo1	-1.60335
Lamp2	1.39067			Rora	4.26511
Laptm4b	1.2346			Rpa2	-1.12217
Laptm5	-1.06163			Rpia	-1.09329
Larp1	-1.17235			Rpl13	-1.32853
Larp4	1.08345			Rpl13a	-1.4242
Lasp1	-1.41557			Rpl14	-1.05217
Lass4	1.37096			Rpl18	-1.33135
Lass5	1.08452			Rpl18a	-1.4335
Lats2	-1.10823			Rpl19	-1.04676
Lbh	-1.39394			Rpl21	-1.23412
Lce1a1	2.09444			Rpl22l1	-1.243
Lce1a2	1.90527			Rpl24	-1.29848
Lce1b	2.15957			Rpl26	-1.02146
Lce1c	2.19489			Rpl27	-1.01421
Lce1d	2.50798			Rpl28	-1.05166
Lce1e	2.56173			Rpl29	-1.42979
Lce1f	2.58981			Rpl32	-1.20451
Lce1g	2.81328			Rpl35	-1.04723
Lce1h	2.88381			Rpl35a	-1.08485
Lce1i	2.5117			Rpl36	-1.4538
Lce1k	2.95794			Rpl36a	-1.33515
Lce1l	2.88404			Rpl36al	-1.22438
Lce1m	1.41913			Rpl37	-1.1456
Lce3a	3.86643			Rpl37a	-1.59576
Lce3c	2.65721			Rpl38	-2.08663
Lce3f	3.45451			Rpl39l	-1.33928
Lce6a	2.67465			Rpl41	-1.76004
Lcmt1	1.02212			Rpl8	-1.30879
Lcn2	3.08172			Rplp1	-1.68944
Ldb1	-1.18332			Rplp2	-2.09972
Ldb3	1.14994			Rpp21	-1.49134
Ldhb	1.34448			Rpph1	-4.00111
Lef1	-2.52906			Rps12	-1.03648
Leng8	-2.33924			Rps13	-1.17492
Lepre1	-1.32938			Rps14	-1.17945
Leprel2	-1.80987			Rps15	-1.69796
Lgals3	1.3568			Rps16	-1.01791
Lgr5	-2.07289			Rps18	-1.25157
Lhpp	1.4178			Rps19	-1.19531
Lhx2	-2.5854			Rps19bp1	-1.07104
Lilrb4	1.34277			Rps20	-1.16145
Lima1	-1.06455			Rps21	-1.79496
Lime1	-1.16041			Rps24	-1.34461
Limk1	-1.98776			Rps26	-1.37828
Lin7c	1.04169			Rps27	-1.17089
Lipk	2.83905			Rps27a	-1.34996
Lipm	1.40254			Rps28	-1.04376
Lipn	3.09352			Rps29	-1.55257
Lix1l	-1.20182			Rps3a	-1.02417
Llgl1	-1.21176			Rps4y2	-1.24031
Lmbrd2	2.31672			Rps5	-1.25568
Lmcd1	1.05143			Rps6ka3	2.61988
Lmf2	-1.79851			Rps6ka4	1.78212
Lmnb1	-2.15861			Rps8	-1.2245
Lmnb2	-1.30093			Rps9	-1.32699
Lnpep	2.74489			Rpsa	-1.63355
Loxl1	-1.93952			Rsu1	1.19977
Loxl2	-1.12896			Rtn2	-1.29288
Lpcat4	-1.96276			S100a1	-1.10523
Lphn1	-1.89534			S100a13	-1.61164
Lrch4-sap25	-1.72339			S100a16	-1.43972
Lrig1	-1.10465			S100a4	-1.36623
Lrp1	-1.18139			S100a6	-1.23978
Lrp3	-1.65948			S100a8	4.13054
Lrp5	-1.39215			Sap25	-1.74211
Lrrc15	-3.54912			Sap30l	-1.36086
Lrrc28	1.65023			Sbf2	1.5887
Lrrc8a	-1.2316			Sbno2	1.8553
Lsm14b	-1.03334			Scand1	-1.96478
Lsm3	1.43815			Scara3	1.09491
Lsm5	1.38143			Scara5	1.45375
Lsmd1	1.10834			Scarb2	1.47831
Ltbp2	-1.73289			Scarna17	-10.3435
Ltbp3	-1.78921			Scarna3a	7.15159
Ltbp4	-2.03698			Scd3	3.05298
Ltc4s	2.27899			Scd4	2.17902
Ltv1	1.009			Scel	1.07902
Ly6a	1.81717			Scnm1	-1.06324
Ly6c1	1.6682			Scyl2	2.43783
Ly6c2	1.51753			Sdhaf1	-1.54492
Ly6d	1.56818			Sdr16c6	2.37843
Ly6g6d	-5.27543			Sdr9c7	1.56046
Ly6i	1.63436			Sec14l4	2.37552
Ly96	1.51517			Sec24d	1.36262
Lyg2	-5.48498			Sec61b	-1.68497
Lypd2	2.82779			Sec61g	-1.22734
Lysmd3	1.12421			Secisbp2l	1.00732
Lyz1	2.02139			Selm	-1.90758
Lyz2	1.48695			Sema3d	1.20129
Lztfl1	1.03772			Sema4b	1.09936
Lzts2	-1.2275			Sema4c	1.73013
Macc1	1.25566			8-Sep	1.05482
Mafb	-1.53022			Sepw1	-1.57146
Mafg	-1.30438			Sepx1	-1.02119
Magoh	1.22809			Serpina3n	1.61334
Mal2	1.79814			Serpinb2	1.94745
Mamstr	-1.60877			Serpine1	3.71975
Man2a2	-1.76661			Sesn2	2.66272
Maoa	1.40152			Setd2	1.3868
Maob	1.26094			Setd5	1.72164
Map1lc3b	1.11009			Sf3b1	1.15577
Map2k7	-1.13914			Sf3b5	-1.52005
Map3k6	-1.02712			Sfrs18	1.07401
Map4k2	-1.50268			Sft2d1	-1.1284
Map4k5	1.06224			Sft2d2	1.03536
Mapk7	-1.81543			Sgk1	1.17059
Mapk8ip1	-1.0462			Sgpl1	1.29427
Mapk8ip3	-1.70331			Sh2b3	2.82049
Mapre3	-1.53083			Sh3bgrl2	1.48506
7-Mar	1.08466			Sh3bgrl3	-1.12751
Marcks	-1.09034			Sh3bp1	1.62611
Marcksl1	-1.86226			Sh3rf2	1.29358
Mark4	-1.62155			Shfm1	-1.20468
Mast3	-1.41822			Sik1	2.20022
Matn4	-2.11682			Siva1	-1.36419
Matr3	1.13962			Skil	1.69814
Maz	-1.30484			Skint1	1.20368
Mb	3.43552			Skint4	2.32122
Mbd3	-1.2356			Slc10a6	1.86637
Mbd6	-2.49041			Slc25a25	2.14125
Mbip	1.00635			Slc25a36	3.32488
Mbnl1	1.2811			Slc26a2	2.27886
Mboat2	1.53302			Slc26a6	-2.47967
Mcee	1.39929			Slc2a1	1.95616
Mcts1	1.02219			Slc31a2	1.09942
Mcts2	1.09784			Slc35a3	2.09851
Mdh1	1.50967			Slc36a4	3.56744
Mdk	-1.83056			Slc38a2	1.14446
Mdm4	1.73909			Slc43a3	1.88599
Med14	1.29358			Slc44a1	1.27239
Med21	1.07892			Slc6a14	1.11013
Med25	-1.29789			Slc6a20a	2.33025
Med30	1.14056			Slc6a6	1.52195
Med4	1.14166			Slc9a1	1.41375
Med6	1.18746			Slc9a3r1	1.20678
Mef2a	1.08766			Slco2a1	1.46876
Mef2d	-1.56585			Sln	-1.9756
Meg3	-2.85744			Slurp1	-1.2879
Megf6	-1.08982			Smg1	1.45192
Megf8	-1.55403			Smpd1	1.16055
Megf9	1.52827			Smpx	-1.16701
Men1	-1.08989			Snap23	1.10436
Mest	-1.29232			Sned1	3.06469
Mettl1	-1.19396			Snf8	-1.18128
Mex3a	-2.83933			Snhg10	-1.43962
Mex3b	-1.84718			Snhg12	-1.28892
Mfap3l	1.35283			Snhg7	-1.599
Mfi2	1.22445			Snhg8	-1.43231
Mgmt	1.72131			Snhg9	-3.32249
Mgp	1.65873			Snrnp25	-1.15764
Mgst1	2.11637			Snrpd2	-1.51099
Mgst2	2.04749			Snrpe	-1.38124
Mgst3	1.04786			Snrpf	-1.03879
Mia1	1.68023			Snrpg	-1.11964
Miat	-2.43846			Sntb1	3.40197
Mib2	-1.25086			Snx9	2.4123
Mical1	-1.01416			Socs3	3.51583
Mical2	-1.4267			Sod1	-1.04417
Micall1	-1.12391			Sod3	1.09571
Mid1	-1.88146			Solh	3.16663
Midn	-1.34409			Sox9	-1.23863
Mier2	-1.01423			Sp1	1.12564
Mink1	-1.36927			Spag9	1.14703
Mki67ip	1.27198			Spata24	-1.46693
Mkks	1.315			Spats2	2.61698
Mkl1	-1.63293			Spc25	-1.40833
Mkln1	1.16249			Spcs1	-1.0183
Mlana	1.10107			Speer8-ps1	-5.2385
Mlec	-1.10378			Spna2	1.21758
Mll2	-2.2168			Spnb2	1.15913
Mll5	-1.04191			Spon2	-2.63402
Mllt1	-1.49196			Spred1	1.92198
Mllt6	-1.35062			Spred2	3.47094
Mmp11	-2.36468			Spty2d1	1.55327
Mmp14	-2.20404			Srebf2	1.52277
Mmp15	-1.65326			Srp9	-1.36908
Mmp23	-1.26063			Srpk1	1.20932
Mmp3	1.34904			Srpr	1.0619
Mmrn1	2.87012			Srrm2	1.28841
Mnt	-1.47053			Ssh3	1.741
Mocs2	1.6945			Ssna1	-1.03116
Mogat1	2.22442			Sssca1	-1.39859
Mospd1	1.75944			St13	1.13569
Mospd2	1.83659			Stard10	-1.08782
Mphosph10	1.29033			Stard4	2.45546
Mpp5	1.29439			Steap3	1.31829
Mpzl3	1.35087			Steap4	1.82335
Mrc1	1.05529			Stim1	2.43877
Mrc2	-1.61611			Stk19	-1.05741
Mrgprb1	1.59166			Stk24	1.15939
Mrgprb3	1.82066			Stk40	1.62917
Mrpl13	1.17594			Stom	1.1287
Mrpl20	1.26059			Ston1	3.41757
Mrpl23	1.07183			Strn	2.92301
Mrpl30	1.34624			Stub1	-1.17433
Mrpl32	1.41316			Stx12	1.18933
Mrpl33	1.41963			Sun1	1.28694
Mrpl35	1.18487			Supt6h	1.44357
Mrpl41	1.36842			Taf10	-1.20927
Mrpl46	1.19482			Tanc1	1.14914
Mrpl47	1.25414			Tarbp2	-1.07249
Mrpl48	1.11786			Tbc1d20	3.39984
Mrpl50	1.10169			Tbc1d2b	1.30127
Mrpl51	1.08524			Tbc1d4	1.62455
Mrpl55	1.12032			Tbl1x	3.57132
Mrps14	1.3731			Tcap	-1.81935
Mrps17	1.10844			Tceb2	-1.51672
Mrps18c	1.57934			Tcf12	1.27086
Mrps21	1.16642			Tex261	1.3426
Mrps22	1.11332			Tfdp1	1.39657
Mrps24	1.00599			Tgif1	1.33324
Mrps31	1.14538			Tgm3	1.61275
Mrps33	1.12419			Tgoln1	1.51019
Mrps6	1.20751			Thap3	-1.553
Ms4a2	1.76643			Thap7	-1.0608
Msi1	-3.29669			Thbs1	1.76744
Msl1	-1.07138			Thbs3	1.51051
Msx2	-2.87759			Thra	1.47026
Mt1	1.3243			Thrap3	1.11579
Mt4	1.35971			Thyn1	-1.00298
Mta1	-2.04524			Timm10	-1.28119
Mtap2	1.5342			Timm13	-1.89423
Mtap7d1	-1.16513			Timm17b	-1.15779
Mtch2	1.27067			Timp1	-1.29909
Mterfd2	-1.14787			Timp3	1.03144
Mthfs	1.10059			Tiparp	3.02866
Mtm1	1.39105			Tln1	1.11065
Mtmr1	1.08009			Tm2d3	-1.05225
Mtss1l	-1.75715			Tm9sf4	1.55377
Muc15	1.37656			Tmed3	-1.28212
Mustn1	1.45164			Tmem134	-1.06805
Mut	1.21438			Tmem141	-1.72937
Mvd	1.045			Tmem149	-1.63423
Mxd1	-1.34			Tmem160	-1.74362
Mxra7	-1.18304			Tmem179b	-1.0285
Mybpc1	1.31063			Tmem189	1.32773
Mycbp	1.08203			Tmem205	-1.08498
Myeov2	1.55735			Tmem208	-1.54875
Myh1	2.20253			Tmem219	-1.18407
Myh14	-1.43741			Tmem223	-1.3173
Myh2	2.08568			Tmem66	1.01767
Myh9	-1.6185			Tmem69	-1.25623
Myl1	1.43576			Tmod3	1.08226
Myl10	2.47483			Tmsb10	-1.43568
Mylpf	2.18143			Tmsb15b2	-1.39341
Myo10	-1.19069			Tmtc3	1.94143
Myo9b	-1.16615			Tnfaip2	3.2883
Myoc	2.12082			Tnfaip3	5.09576
Myom1	1.27808			Tnfaip6	3.9421
Myot	2.24612			Tnfrsf1a	1.1843
Myoz1	1.86417			Tnks	3.52457
Myoz2	3.71369			Tnks1bp1	1.46042
Naa25	1.38201			Tnnc1	-1.57989
Nab2	-1.78286			Tnnc2	-1.95918
Naca	1.58101			Tnni1	-1.69997
Nacc1	-1.30162			Tnni2	-1.88004
Nae1	1.21834			Tnpo1	2.41098
Nampt	1.40355			Tnpo3	1.07944
Nanp	1.1651			Tns4	1.7279
Nat6	-1.13393			Tob2	1.20819
Nav2	-2.66441			Tomm6	-1.4964
Nbeal1	3.01871			Top1	1.86356
Nbn	1.06718			Tpm3	2.77037
Ncapd2	-1.43718			Traf6	1.34523
Nck1	1.18839			Trak1	1.47344
Nck2	-1.10487			Trappc10	1.16703
Nckap5l	-2.54148			Trappc2l	-1.14489
Ncln	-1.24391			Trappc4	-1.15239
Ncoa4	1.32938			Trappc6a	-1.23554
Ncor2	-2.19909			Trappc9	-1.09689
Ndn	-1.01353			Trat1	1.91557
Ndufa1	1.23973			Trim16	1.51678
Ndufa11	1.0479			Trim44	1.11834
Ndufa2	1.4481			Trim7	1.51969
Ndufa3	1.02287			Trip11	2.97522
Ndufa4	2.25844			Trnau1ap	-1.31267
Ndufa4l2	-1.28641			Trp53bp2	1.13175
Ndufa5	1.65861			Trp53i13	-1.09757
Ndufa6	1.42359			Trp53inp1	1.20545
Ndufa7	1.26229			Trpm7	1.26201
Ndufa9	1.18421			Trpv3	3.84991
Ndufaf2	1.37642			Tsen15	-1.23094
Ndufb10	1.0938			Tsen34	-1.33942
Ndufb11	1.38357			Tsfm	-1.57862
Ndufb2	1.43776			Tst	-1.01109
Ndufb3	1.48378			Ttc37	2.29032
Ndufb4	1.7207			Tuba1c	1.25683
Ndufb5	1.34359			Tubgcp4	2.71268
Ndufb6	1.20664			Tusc3	-1.97948
Ndufb9	1.23279			Txn2	-1.01592
Ndufc1	1.07734			Tyms	-2.45742
Ndufs4	1.26017			Tyms-ps	-3.17208
Ndufs5	1.08467			Tyrp1	1.16254
Ndufs8	1.10615			Uap1l1	-1.02314
Ndufv2	1.17731			Uba52	-1.17627
Ndufv3	1.41953			Ubap2l	1.19954
Neat1	-1.8596			Ube2c	-1.46385
Neb	1.89813			Ube2m	-1.06309
Necap2	-1.16733			Ube2s	-1.08607
Neurl4	-1.64094			Ubqln2	-1.34969
Nexn	1.12074			Ubr5	1.23368
Nfatc4	-1.7824			Ubxn2a	1.71614
Nfic	-1.76828			Ubxn4	1.15005
Nfil3	-2.11793			Ubxn6	-1.01396
Nfix	-1.91078			Uck2	1.68653
Nfya	-1.33903			Ucma	-1.75833
Ngly1	1.1598			Ucn2	-1.50514
Nhp2	1.38945			Ufc1	-1.08094
Niacr1	1.55458			Ufsp1	-1.02201
Nid2	-2.3039			Ugt1a1	2.44326
Nisch	-1.40318			Ugt1a6a	2.4919
Nit2	1.02265			Ugt1a6b	-1.16319
Nkd1	-1.48688			Ugt1a7c	3.08107
Nkd2	-1.61494			Uhmk1	3.52684
Nlgn2	-2.47021			Unc45a	1.11841
Nlrp10	1.58527			Uqcrh	-1.3686
Nmd3	1.25278			Uqcrq	-1.74312
Nme2	1.11303			Usp34	2.61535
Nme6	1.17471			Usp4	1.5581
Nol9	-1.25391			Usp46	1.69247
Nop10	1.32755			Usp47	1.08626
Nop58	1.14317			Usp53	2.37966
Notch1	-1.48754			Usp8	1.36724
Notch3	-1.54021			Uvrag	1.4216
Nov	-1.23617			Vamp5	-1.74809
Npepl1	-1.0511			Vamp8	-1.28873
Npff	-1.28584			Vcam1	1.75625
Npl	1.74208			Vcl	1.0952
Npm1	1.30563			Vdr	1.32379
Npnt	-1.37311			Veph1	-3.07488
Nppc	-2.76868			Vgll4	4.10977
Nptn	1.13021			Vkorc1	-1.29059
Nqo1	2.00646			Vps13d	2.67431
Nr1d2	1.70886			Wapal	1.34959
Nrap	1.45725			Wasf2	3.60053
Nrbp2	-1.69324			Wdfy2	3.79867
Nrp2	-1.29787			Wdr89	-2.33835
Nsa2	1.66257			Wdyhv1	-1.04522
Nsdhl	1.46187			Wfdc2	-1.91495
Nsmce2	1.24464			Whsc1l1	1.29849
Nt5c3	1.69867			Wipi1	1.24955
Ntf3	1.65968			Wipi2	1.26018
Ntn1	-1.60758			Wnt4	-1.08263
Ntn4	-1.80904			Wwc1	2.57201
Nuak1	-1.31434			Wwc2	1.88974
Nubpl	1.39102			Wwp1	1.42924
Nucb1	-1.20245			Xdh	2.00346
Nucb2	1.23621			Xiap	1.50808
Nudt17	1.46154			Xpo5	2.17195
Nudt2	1.63204			Xrn1	2.95094
Nudt7	1.48268			Yif1b	-1.34365
Numbl	-1.22573			Yod1	2.55207
Nupr1	2.0498			Zbtb16	3.07435
Nxt1	1.00275			Zbtb38	3.21419
Nxt2	1.31819			Zbtb7b	1.07564
Nynrin	-1.79069			Zc3h12a	2.44163
ORF61	-1.29786			Zc3hav1	2.01989
Oas1f	1.66593			Zcchc6	2.72417
Obsl1	-2.26484			Zdhhc5	1.57173
Ogn	1.36834			Zfp146	1.82876
Olfm1	-1.05773			Zfp217	1.51712
Olfml1	1.17954			Zfp277	-2.19006
Olfml2a	-1.72371			Zfp36	3.83191
Olfml2b	-1.18112			Zfp36l1	1.07626
Omd	2.6185			Zfp414	-1.04979
Opa1	1.2862			Zfp488	-3.55728
Orai2	-1.81997			Zfp524	-1.25008
Orm1	2.87202			Zfp575	-1.93141
Orm2	2.60031			Zfp652	2.20248
Orm3	2.20797			Zfp688	-1.64292
Ormdl1	1.32932			Zfp71-rs1	-2.34109
Ormdl2	1.4711			Zfp750	1.44264
Osbpl1a	1.33119			Zfp771	-2.03117
Osmr	1.11596			Zfp781	-2.70415
Osr2	-1.40469			Zfyve9	2.14161
Otud5	-1.01501			Zmat5	-1.34592
Otud6b	1.24246			Zmiz1	4.26441
Pabpn1	-1.25141			Znhit1	-1.3092
Pacs1	-1.24092			Znrd1	-1.51891
Pacs2	-1.28564			Zswim4	1.44574
Pacsin2	-1.1938			Zswim7	-1.39203
Padi1	-4.15043
Padi3	-7.09991
Padi4	-2.63816
Paics	1.1302
Paip2	1.13119
Pak1ip1	1.03718
Pak3	2.73246
Pak4	-1.55751
Palld	-2.67522
Palm	-1.41379
Pank1	1.20967
Panx3	2.25681
Paqr7	1.5072
Pbxip1	-1.29616
Pcdhgc3	-1.80344
Pcgf2	-1.42144
Pcmtd1	1.14986
Pcna	1.13189
Pcnxl3	-1.54692
Pdcd10	1.60746
Pdcd5	1.19039
Pdcd6	1.14821
Pdcl	1.08193
Pdlim4	-1.21096
Pdlim7	-1.48257
Pdp1	1.25883
Pds5a	1.30815
Pdzk1ip1	2.07234
Pdzrn3	-1.74121
Pelp1	-1.37484
Penk	1.32677
Perp	1.27962
Pex13	1.12346
Pex3	1.59311
Pf4	1.27764
Pfdn1	1.30152
Pfdn5	1.79135
Pgap1	2.96345
Pgcp	1.03321
Pglyrp4	1.14409
Phactr4	-1.48204
Phc2	-1.34497
Phf12	-1.5217
Phf2	-1.84944
Phip	1.522
Phlda1	-1.96808
Phldb1	-1.02825
Phospho2	1.01534
Phrf1	-1.32638
Pick1	-1.22925
Pigf	1.3446
Pign	1.78841
Pigp	1.27263
Pigt	-1.45223
Pigx	1.17263
Pigyl	1.13153
Pik3r2	-1.69732
Pin4	1.49918
Pip4k2b	-1.20551
Pip5k1c	-1.37667
Pir	1.40234
Pisd-ps1	-1.28785
Pisd-ps2	-1.40168
Pitpnm2	-1.41887
Pja2	1.1599
Pkia	1.06204
Pkmyt1	-1.89333
Pkn1	-1.1993
Pkn3	-1.41254
Pla2g16	1.98781
Pla2g4a	1.52828
Pla2g5	2.42527
Plat	-1.23992
Plcg1	-1.07037
Plch2	-1.94235
Plek	1.35766
Plek2	1.07226
Plekha4	-1.45075
Plekha7	-1.51513
Plekhg2	-1.79227
Plekhg3	-1.76139
Plekhg5	-1.54746
Plekhh3	-1.13604
Plin2	1.45238
Plk1	-1.63156
Plrg1	1.01128
Pls3	1.44119
Plscr3	-1.14616
Plscr4	1.16922
Plxna1	-1.44148
Plxnb1	-1.74989
Plxnd1	-1.92205
Pmepa1	-2.03227
Pmvk	1.34928
Pno1	1.13588
Pnpla8	1.34935
Podn	-1.26786
Podxl2	-1.77398
Pof1b	2.32995
Pofut2	-1.23743
Polr2a	-1.33511
Polr2b	1.13774
Polr2f	1.0732
Polr2i	1.17583
Polr2j	1.13715
Polr2k	1.67474
Polr3d	-1.21107
Polr3g	1.08579
Pom121	-1.79111
Pomp	1.18879
Pon3	1.90437
Ppard	-1.61836
Pparg	1.59948
Ppfia1	-1.20937
Ppia	1.34653
Ppih	1.18567
Ppp1r10	-1.23202
Ppp1r13l	-1.57902
Ppp1r3b	-2.52916
Ppp1r3c	1.48911
Ppp1r9b	-1.09283
Ppp2r5b	-1.01311
Pprc1	-1.63271
Ppt2	-1.03801
Prdx1	1.42012
Prdx5	1.40876
Prdx6	1.48992
Prep	-1.01292
Prkcsh	-1.14975
Prnd	-2.18089
Procr	-1.68061
Prpf38a	1.12763
Prpf40b	-1.82554
Prpf4b	1.17876
Prr12	-1.80566
Prr3	-1.34088
Prr7	-2.37515
Prr9	-4.18623
Prrc1	-1.18046
Prrt2	-2.07595
Prss12	-1.43711
Prss35	-2.50832
Psat1	1.12721
Psma1	1.37064
Psma2	1.31935
Psma3	1.37285
Psma4	1.39162
Psma5	1.40505
Psma7	1.05723
Psmb1	1.11597
Psmb2	1.12058
Psmb3	1.15339
Psmb7	1.39943
Psmc1	1.04637
Psmc2	1.03197
Psmc6	1.33985
Psmd10	1.17994
Psmd3	-1.31437
Psmd8	1.21304
Psme1	1.05976
Psme2	1.21037
Psors1c2	-3.15842
Psph	1.58206
Ptcd2	1.19146
Ptch2	-2.6794
Ptger1	-1.74473
Ptgfr	1.58872
Ptgfrn	-1.53189
Ptgr1	1.44355
Ptgs1	1.18128
Pth1r	-1.04753
Ptk2b	-1.53841
Ptk7	-1.40285
Ptov1	-1.21794
Ptplb	1.03716
Ptpn1	-1.48674
Ptpn23	-1.77599
Ptprf	-1.34458
Ptprs	-2.18786
Ptprv	-3.13217
Pttg1	1.31439
Pum1	-1.2085
Pus3	1.28271
Pvalb	2.40025
Pvrl1	-1.63459
Pxdn	-1.49751
Pxmp2	2.17326
Pxmp3	1.08095
Pxn	-1.01504
Pycard	1.17182
Pycr1	-1.93496
Pyroxd1	1.05385
Qpct	1.3071
R3hdm2	-1.33927
Rab11fip5	-1.0569
Rab15	-1.34731
Rab27b	1.33292
Rab35	-1.32948
Rab38	1.20567
Rab9	1.52994
Rabac1	1.0412
Rabgap1l	1.44478
Racgap1	-1.29945
Rai1	-1.85774
Ranbp2	1.6788
Rangap1	-1.11249
Rapgefl1	-1.25565
Rara	-1.91143
Rarres1	1.83487
Rarres2	1.3732
Rars	1.00822
Rassf2	-1.29115
Rassf9	1.10505
Raver1	-1.40611
Rb1cc1	1.25026
Rbbp8	1.32505
Rbm3	1.60037
Rbm7	1.26284
Rbp4	1.61164
Rcc2	-1.54458
Rdh1	1.07214
Rdh11	1.7775
Rdh12	1.05508
Rdh9	1.7761
Rer1	1.0991
Rere	-1.09075
Ret	-2.35289
Retn	3.34491
Rexo1	-1.70387
Rfc4	1.07703
Rfng	-1.24903
Rfx1	-1.84516
Rg9mtd1	1.06186
Rgl1	-1.26416
Rgl2	-1.26095
Rgma	-2.2223
Rgn	2.80275
Rgp1	-1.3924
Rgs1	3.81863
Rgs18	1.52551
Rhob	-1.44941
Rhov	-1.28871
Rian	-1.23981
Rin3	-1.97107
Rlbp1	2.83406
Rnase1	1.56123
Rnase4	1.1664
Rnaseh2b	1.31285
Rnf10	-1.04461
Rnf123	-1.00343
Rnf126	-1.42991
Rnf13	1.5494
Rnf141	1.44591
Rnf40	-1.03155
Rnf44	-1.42688
Rnpc3	1.0871
Rnu73b	-10.6447
Rod1	1.43591
Romo1	1.0087
Ror2	-1.95909
Rora	3.51961
Rpa3	1.33945
Rpl10	1.56448
Rpl10a	1.58831
Rpl11	1.55364
Rpl12	1.67277
Rpl13	1.18888
Rpl13a	1.86697
Rpl14	1.60262
Rpl15	1.02326
Rpl17	1.979
Rpl18	1.48233
Rpl18a	1.51496
Rpl19	1.39325
Rpl21	1.78515
Rpl22	1.38162
Rpl22l1	1.4049
Rpl23	1.60975
Rpl23a	1.52907
Rpl24	1.71175
Rpl26	1.77939
Rpl27	1.51463
Rpl27a	1.57469
Rpl28	1.18731
Rpl29	1.51044
Rpl3	1.30298
Rpl30	1.86596
Rpl31	1.43946
Rpl32	1.883
Rpl34	1.88806
Rpl35	1.92524
Rpl35a	2.10662
Rpl36	1.68578
Rpl36a	1.72542
Rpl36al	1.65816
Rpl37	1.51999
Rpl37a	1.69537
Rpl38	1.54925
Rpl39	1.94295
Rpl3l	1.95165
Rpl4	1.00097
Rpl41	1.59988
Rpl5	1.74911
Rpl6	1.29629
Rpl7	1.56077
Rpl7a	1.06681
Rpl9	1.56178
Rplp0	1.08301
Rplp1	1.36994
Rpp30	1.106
Rps10	1.3731
Rps11	1.45912
Rps12	1.83702
Rps13	1.33896
Rps14	1.62113
Rps15	1.35228
Rps15a	1.74663
Rps16	1.79357
Rps17	1.53624
Rps18	1.58729
Rps19	1.62353
Rps20	1.57789
Rps21	1.62857
Rps23	1.62891
Rps24	1.95808
Rps25	2.07036
Rps26	1.63456
Rps27	1.8815
Rps27a	1.80493
Rps27l	1.588
Rps28	1.78865
Rps29	1.5188
Rps3	1.44264
Rps3a	1.85237
Rps4x	1.73081
Rps5	1.49021
Rps6	1.56463
Rps6ka3	1.3371
Rps6ka6	2.06535
Rps6kb2	-1.24936
Rps7	1.74748
Rps8	1.47016
Rpsa	1.35384
Rptn	1.16284
Rrbp1	-1.36159
Rrp15	1.18339
Rsl1d1	1.26718
Rtn2	1.09691
Runx1	-1.56863
Rwdd1	1.01781
S100a1	1.42984
S100a10	1.21931
S100a11	1.07134
S100a13	1.42903
S100a3	-5.27932
S100a4	2.35772
S100a6	1.06256
S100a7a	-4.9315
S100a8	4.94828
S100a9	4.78126
S100b	1.9093
Sacm1l	1.04598
Safb	-1.09691
Safb2	-1.79782
Samd1	-1.45476
Samd14	-1.84805
Samd4b	-1.39763
Samd9l	1.72147
Sar1b	1.78096
Sardh	-1.88078
Sarnp	1.25022
Sart1	-1.21703
Sart3	-1.19581
Sat1	1.86609
Sav1	-1.25402
Sbf1	-1.72066
Sbk1	-1.337
Sc4mol	2.0508
Sc5d	1.19065
Scaf1	-2.05293
Scarb1	-1.62411
Scarf2	-1.91424
Scd1	2.29748
Scd4	1.58971
Scel	1.33664
Scfd1	1.31812
Scgb1a1	2.21969
Scin	1.51183
Scn7a	1.90931
Scoc	1.12244
Scp2	1.58022
Scrib	-1.39225
Sdc3	-1.478
Sdcbp	1.021
Sdcbp2	2.36653
Sdf2	1.05868
Sdr16c5	1.32547
Sdr16c6	2.58383
Sdr9c7	1.77833
Sec11c	1.63828
Sec14l4	1.4672
Sec22a	1.27254
Sec61g	1.61882
Sec62	1.25941
Sectm1a	1.52943
Selk	1.32231
Sema3b	-1.05295
Sema3d	1.63281
Sema3f	-1.36817
Sema4a	-1.04947
Sema4c	-1.9232
Sema4g	-2.20348
Sema6a	-1.79597
Sema6c	-2.18584
Sema7a	-2.13284
Sepn1	-1.67753
Sepp1	1.17188
10-Sep	1.05977
11-Sep	-1.18242
7-Sep	1.28583
9-Sep	-1.21694
Serinc1	1.16342
Serinc3	1.38422
Serpina12	2.7687
Serpina3b	3.30793
Serpina3c	2.41522
Serpina3h	1.34347
Serpina3n	3.32554
Serpina9	-2.05452
Serpinb11	1.59589
Serpinb12	2.15271
Serpinb13	1.58838
Serpinb1a	1.5973
Serpinb1c	1.95316
Serpinb2	3.26214
Serpinb3a	2.03738
Serpinb3b	2.25632
Serpinb3c	2.06453
Serpinb5	1.90603
Serpinb6a	1.63778
Serpinb6c	2.47837
Serpinb6e	1.95873
Serpinb7	3.52813
Serpinb8	1.51794
Serping1	1.13108
Serpinh1	-1.557
Setd1a	-1.48584
Setd8	-1.1065
Sf1	-1.67892
Sf3a1	-1.12105
Sf3a2	-1.63837
Sf3b4	-1.1013
Sfrp2	-1.21554
Sgcd	1.65406
Sgpp2	1.40071
Sh2b1	-1.39579
Sh2b3	-1.13163
Sh3bgrl2	1.33637
Sh3bgrl3	1.06153
Sh3bp1	-1.04364
Sh3pxd2a	-1.51742
Sh3pxd2b	-2.05848
Shc1	-1.0406
Shfm1	1.49147
Shisa2	-1.34404
Sik3	-1.61672
Sipa1	-1.45289
Sipa1l3	-1.67052
Sirt4	-1.41636
Sirt6	-1.84198
Six5	-1.81823
Skap2	1.12634
Ski	-1.29254
Skint1	2.13108
Skint10	2.55858
Skint11	4.14202
Skint3	2.51657
Skint4	1.89039
Skint5	2.99551
Skint6	2.68485
Skint9	2.34305
[truncated: 395 more rows]
