# Supplementary material for: Insights into gene expression profiles induced by Socs3 depletion in keratinocytes
Source: Sci Rep. 2017 Nov 20;7:15830. doi: 10.1038/s41598-017-16155-1 (PMC5696538; doi:10.1038/s41598-017-16155-1)
Supplement: Supplementary file 3 — Supplementary Table S2 [file 41598_2017_16155_MOESM3_ESM.xlsx]

## Sheet: S2_allweeks_Canonical_Pathways
Ingenuity Canonical Pathways at 2- week	-log(p-value)	Ratio	z-score	Molecules
LXR/RXR Activation	5.81	0.0992	-2.53	NCOR2,LYZ,IL18,S100A8,TF,SCD,IL1A,IL36B,IL1R2,IL36G,IL36A,IL33
Basal Cell Carcinoma Signaling	3.56	0.0972	-2.449	WNT11,LEF1,GLI1,GLI2,TCF7L1,DVL3,PTCH2
RhoGDI Signaling	0.439	0.0231	-2	ARHGAP5,MYLPF,MYL10,PAK3
PPAR Signaling	5.25	0.108	-1.897	FOS,NCOR2,IL18,IL1A,IL36B,IL1R2,IL36G,IL36A,IL33,NRIP1
Colorectal Cancer Metastasis Signaling	0.568	0.0243	-1.633	FOS,WNT11,MMP11,LEF1,TCF7L1,MMP14
Wnt/β-catenin Signaling	3.07	0.0592	-1.265	WNT11,SOX8,LEF1,SOX15,WIF1,FRZB,TCF7L1,SOX4,DVL3,SOX13
Dendritic Cell Maturation	2.69	0.0526	0	IL18,IL1A,COL2A1,IL36B,COL1A1,IL36G,IL36A,COL18A1,IL33,FSCN1
Corticotropin Releasing Hormone Signaling	1.33	0.045	0	FOS,CALML5,GLI1,GLI2,PTCH2
Integrin Signaling	0.267	0.0183	0	ARHGAP5,ITGA11,CAPN8,PAK3
PAK Signaling	0.986	0.0396	1	EPHB3,MYLPF,MYL10,PAK3
ILK Signaling	0.578	0.0255	1	FOS,MYH1,MYH2,LEF1,FBLIM1
Protein Kinase A Signaling	0.816	0.0256	1.633	MYH2,TNNI2,MYLPF,LEF1,CALML5,TCF7L1,DUSP2,MYL10,PTCH2,PTPRS
Cdc42 Signaling	0.469	0.024	2	FOS,MYLPF,MYL10,PAK3
ERK/MAPK Signaling	0.331	0.0201	2	FOS,PLA2G5,DUSP2,PAK3
NF-κB Signaling	1.83	0.0444	2.121	TGFA,IL18,IL1A,IL36B,IL1R2,IL36G,IL36A,IL33
Actin Cytoskeleton Signaling	0.427	0.0219	2.236	MYH1,MYH2,MYLPF,MYL10,PAK3
Toll-like Receptor Signaling	3.49	0.0946	2.449	FOS,IL18,IL1A,IL36B,IL36G,IL36A,IL33
IL-6 Signaling	4.07	0.0787	2.53	FOS,A2M,IL18,IL1A,IL36B,IL1R2,COL1A1,IL36G,IL36A,IL33
p38 MAPK Signaling	3.64	0.0769	2.828	IL18,IL1A,IL36B,IL1R2,IL36G,PLA2G5,IL36A,RPS6KA6,IL33
Acute Phase Response Signaling	4.32	0.071	3.317	FOS,A2M,IL18,HP,TF,CP,IL1A,SERPINA3,IL36B,IL36G,IL36A,IL33
Ingenuity Canonical Pathways at 10-week	-log(p-value)	Ratio	z-score	Molecules
ERK5 Signaling	6.66	0.159	2.53	FOS,RPS6KA3,GNA12,CREBBP,MEF2D,ELK4,FOXO3,FOSL1,MAP3K3,MEF2A
PPARα/RXRα Activation	5.22	0.0787	-1.265	JUN,IL1B,GOT2,BCL3,IL6,NFKBIA,NR2C2,ACVR1B,BMPR2,IL1RL2,CREBBP,PLCG1,PRKAB2,PRKAR2A
IL-6 Signaling	3.9	0.0787	2.53	FOS,JUN,IRS2,IL1B,SOCS3,TNFAIP6,IL6R,IL1RL2,IL6,NFKBIA
Gα12/13 Signaling	3.81	0.0769	1	JUN,CDH13,IRS2,LPAR5,GNA12,CDH19,CDH1,MEF2D,NFKBIA,MEF2A
Corticotropin Releasing Hormone Signaling	3.66	0.0811	2.646	FOS,JUN,NR4A1,PTGS2,CREBBP,PLCG1,MEF2D,MEF2A,PRKAR2A
PPAR Signaling	3.49	0.086	-1.414	FOS,JUN,IL1B,PTGS2,IL1RL2,CREBBP,NFKBIA,NRIP1
RhoGDI Signaling	3.41	0.0636	-1.897	CDH13,ARHGEF11,ARHGAP5,PPP1R12A,GNA12,EZR,PIP5K1A,CREBBP,CDH19,CDH1,WASF2
TREM1 Signaling	3.33	0.0933	2.646	CD83,IL1B,NOD2,PLCG1,CXCL3,IL6,ICAM1
CD40 Signaling	3.23	0.0897	0.816	FOS,JUN,IRS2,TNFAIP3,PTGS2,NFKBIA,ICAM1
UVA-Induced MAPK Signaling	3.21	0.0784	2.449	FOS,JUN,TIPARP,IRS2,ZC3HAV1,RPS6KA3,PLCG1,TNKS
Prolactin Signaling	3.06	0.0843	1.633	FOS,JUN,IRF1,IRS2,SOCS3,CREBBP,PLCG1
TGF-β Signaling	2.94	0.0805	2.236	FOS,JUN,BMPR2,CREBBP,SERPINE1,ZFYVE9,ACVR1B
Acute Phase Response Signaling	2.91	0.0592	2.333	FOS,JUN,C3,IL1B,SOCS3,IL6R,SERPINE1,IL6,C1R,NFKBIA
Role of IL-17F in Allergic Inflammatory Airway Diseases	2.9	0.114	2	IL1B,CXCL10,RPS6KA3,CREBBP,IL6
HGF Signaling	2.87	0.0696	2.646	FOS,JUN,IRS2,CRKL,PTGS2,PLCG1,IL6,MAP3K3
TNFR1 Signaling	2.69	0.102	2	FOS,JUN,MAP4K2,TNFAIP3,NFKBIA
Signaling by Rho Family GTPases	2.65	0.0486	2.53	FOS,JUN,CDH13,ARHGEF11,IRS2,CLIP1,PPP1R12A,GNA12,EZR,PIP5K1A,CDH19,CDH1
Protein Kinase A Signaling	2.58	0.041	-0.535	DUSP8,DUSP3,PPP1R12A,PDE4B,NFKBIA,GRK1,PDE8A,DUSP5,DUSP1,PTGS2,CREBBP,PLCG1,DUSP7,PTPRS,PRKAR2A,H1FX
GDNF Family Ligand-Receptor Interactions	2.55	0.0789	1.633	FOS,JUN,NRTN,IRS2,GFRA1,PLCG1
Dendritic Cell Maturation	2.54	0.0526	3	CD83,COL10A1,IRS2,IL1B,IL1RL2,CREBBP,PLCG1,IL6,NFKBIA,ICAM1
SAPK/JNK Signaling	2.5	0.0673	1.89	JUN,DUSP8,IRS2,MAP4K2,CRKL,GNA12,MAP3K3
Production of Nitric Oxide and Reactive Oxygen Species in Macrophages	2.49	0.0518	2.53	FOS,JUN,IRF1,S100A8,IRS2,PPP1R12A,CREBBP,PLCG1,NFKBIA,MAP3K3
IGF-1 Signaling	2.45	0.066	0.816	FOS,JUN,IRS2,CYR61,SOCS3,FOXO3,PRKAR2A
Cardiac Hypertrophy Signaling	2.35	0.0468	3	JUN,IRS2,GNA12,IL6R,CREBBP,PLCG1,MEF2D,IL6,MAP3K3,MEF2A,PRKAR2A
Neuregulin Signaling	2.24	0.0682	1.342	HBEGF,CRKL,PLCG1,ERRFI1,ERBB3,EREG
p38 MAPK Signaling	2.22	0.0598	1.633	DUSP1,IL1B,RPS6KA3,IL1RL2,CREBBP,MEF2D,MEF2A
PDGF Signaling	2.19	0.0667	2.449	FOS,JUN,CAV3,IRS2,CRKL,PLCG1
Colorectal Cancer Metastasis Signaling	2.19	0.0445	2.53	FOS,JUN,IRS2,PTGS2,IL6R,LRP6,PTGER1,CDH1,IL6,MMP28,PRKAR2A
MIF Regulation of Innate Immunity	2.17	0.0976	2	FOS,JUN,PTGS2,NFKBIA
Relaxin Signaling	2.16	0.0533	1.342	FOS,JUN,PDE8A,IRS2,GNA12,PDE4B,NFKBIA,PRKAR2A
RhoA Signaling	2.12	0.0574	1.134	ARHGEF11,ARHGAP5,PPP1R12A,LPAR5,GNA12,EZR,PIP5K1A
Role of NFAT in Regulation of the Immune Response	2.12	0.0486	2.828	FOS,JUN,IRS2,GNA12,PLCG1,MEF2D,NFKBIA,MEF2A,MS4A2
NRF2-mediated Oxidative Stress Response	2	0.0466	1.134	FOS,JUN,GCLC,IRS2,DNAJC5,CREBBP,FOSL1,MAFF,JUNB
RANK Signaling in Osteoclasts	1.95	0.0594	2.236	FOS,JUN,IRS2,NFKBIA,CBL,MAP3K3
IL-8 Signaling	1.95	0.0457	2.828	FOS,JUN,HBEGF,IRS2,CCND2,PTGS2,GNA12,CDH1,ICAM1
Toll-like Receptor Signaling	1.92	0.0676	1	FOS,JUN,IL1B,TNFAIP3,NFKBIA
HMGB1 Signaling	1.92	0.0526	2.449	FOS,JUN,IRS2,IL1B,SERPINE1,IL6,ICAM1
Neurotrophin/TRK Signaling	1.88	0.0658	2.236	FOS,JUN,IRS2,CREBBP,PLCG1
Insulin Receptor Signaling	1.8	0.0496	0.378	IRS2,SOCS3,PPP1R12A,CRKL,CBL,FOXO3,PRKAR2A
Leukocyte Extravasation Signaling	1.78	0.0429	2.828	IRS2,ARHGAP5,CRKL,EZR,ITGA6,PLCG1,ICAM1,Actn3,MMP28
Growth Hormone Signaling	1.77	0.0617	1.342	FOS,IRS2,SOCS3,RPS6KA3,PLCG1
Calcium Signaling	1.75	0.0449	2.449	CALR,TPM3,ATP2B4,CREBBP,CAMKK2,MEF2D,MEF2A,PRKAR2A
JAK/Stat Signaling	1.73	0.0602	1.342	FOS,JUN,IRS2,SOCS3,IL6
G Beta Gamma Signaling	1.63	0.0568	1	HBEGF,CAV3,GNA12,PLCG1,PRKAR2A
LXR/RXR Activation	1.6	0.0496	-1.633	S100A8,C3,IL1B,PTGS2,IL1RL2,IL6
Retinoic acid Mediated Apoptosis Signaling	1.58	0.0656	2	TIPARP,IRF1,ZC3HAV1,TNKS
Actin Cytoskeleton Signaling	1.58	0.0395	2.121	IRS2,PPP1R12A,CRKL,GNA12,EZR,PIP5K1A,WASF2,Actn3,NCKAP1
IL-1 Signaling	1.57	0.0549	2.236	FOS,JUN,GNA12,NFKBIA,PRKAR2A
Activation of IRF by Cytosolic Pattern Recognition Receptors	1.56	0.0645	1	JUN,CREBBP,IL6,NFKBIA
ILK Signaling	1.53	0.0408	2.449	FOS,JUN,IRS2,PPP1R12A,PTGS2,CREBBP,CDH1,Actn3
Melanocyte Development and Pigmentation Signaling	1.5	0.0526	2.236	IRS2,RPS6KA3,CREBBP,PLCG1,PRKAR2A
Thrombopoietin Signaling	1.49	0.0615	2	FOS,JUN,IRS2,PLCG1
ERK/MAPK Signaling	1.49	0.0402	1.414	FOS,IRS2,DUSP1,PPP1R12A,CRKL,CREBBP,PLCG1,PRKAR2A
GNRH Signaling	1.48	0.0465	2.449	FOS,JUN,CREBBP,EGR1,MAP3K3,PRKAR2A
UVB-Induced MAPK Signaling	1.47	0.0606	2	FOS,JUN,IRS2,RPS6KA3
Cdc42 Signaling	1.45	0.0419	1	FOS,CDC42BPA,JUN,EXOC4,CLIP1,PPP1R12A,H2-Q8
CDK5 Signaling	1.44	0.0505	1	PPP1R12A,ITGA6,FOSB,EGR1,PRKAR2A
PKCα Signaling in T Lymphocytes	1.44	0.0455	2.449	FOS,JUN,IRS2,PLCG1,NFKBIA,MAP3K3
P2Y Purigenic Receptor Signaling Pathway	1.44	0.0455	2.449	FOS,JUN,IRS2,CREBBP,PLCG1,PRKAR2A
EGF Signaling	1.43	0.0588	2	FOS,JUN,IRS2,PLCG1
Wnt/β-catenin Signaling	1.42	0.0414	0.816	JUN,BMPR2,CREBBP,LRP6,CDH1,DVL3,ACVR1B
Chemokine Signaling	1.37	0.0563	1	FOS,JUN,PPP1R12A,PLCG1
NF-κB Signaling	1.3	0.0389	1.134	BMPR2,IRS2,IL1B,TNFAIP3,CREBBP,NFKBIA,MAP3K3
Androgen Signaling	1.26	0.045	1	CALR,JUN,GNA12,CREBBP,PRKAR2A
B Cell Receptor Signaling	1.25	0.0378	2.449	JUN,IRS2,EBF1,CREBBP,EGR1,NFKBIA,MAP3K3
Rac Signaling	1.18	0.0427	2.236	JUN,IRS2,PIP5K1A,ELK4,NCKAP1
NGF Signaling	1.18	0.0427	2.236	IRS2,RPS6KA3,CREBBP,PLCG1,MAP3K3
LPS-stimulated MAPK Signaling	1.12	0.0465	2	FOS,JUN,IRS2,NFKBIA
FGF Signaling	1.07	0.0444	2	IRS2,CRKL,CREBBP,PLCG1
CXCR4 Signaling	1.06	0.0364	2	FOS,JUN,ARHGEF11,IRS2,GNA12,EGR1
Death Receptor Signaling	1.04	0.0435	1	TIPARP,ZC3HAV1,NFKBIA,TNKS
Fcε Receptor-mediated Phagocytosis in Macrophages and Monocytes	1.03	0.043	1	EZR,PIP5K1A,PLCG1,CBL
CD28 Signaling in T Helper Cells	1.02	0.0382	2	FOS,JUN,IRS2,PLCG1,NFKBIA
Role of Pattern Recognition Receptors in Recognition of Bacteria and Viruses	0.957	0.0365	2.236	IRS2,C3,IL1B,NOD2,IL6
Integrin Signaling	0.949	0.032	2.449	IRS2,ARHGAP5,PPP1R12A,CRKL,ITGA6,PLCG1,Actn3
Mouse Embryonic Stem Cell Pluripotency	0.876	0.0377	1	BMPR2,IRS2,CREBBP,DVL3
Endothelin-1 Signaling	0.874	0.0321	2.449	FOS,JUN,IRS2,PTGS2,GNA12,PLCG1
AMPK Signaling	0.859	0.0317	2.449	IRS2,CREBBP,CAMKK2,FOXO3,PRKAB2,PRKAR2A
Role of NFAT in Cardiac Hypertrophy	0.836	0.0312	2.449	IRS2,PLCG1,MEF2D,IL6,MEF2A,PRKAR2A
Type I Diabetes Mellitus Signaling	0.834	0.0364	1	IRF1,IL1B,SOCS3,NFKBIA
Phospholipase C Signaling	0.822	0.0295	1	ARHGEF11,PPP1R12A,RPS6KA3,CREBBP,PLCG1,MEF2D,MEF2A
eNOS Signaling	0.796	0.0323	2	IRS2,LPAR5,PLCG1,PRKAB2,PRKAR2A
Neuropathic Pain Signaling In Dorsal Horn Neurons	0.795	0.0351	2	FOS,IRS2,PLCG1,PRKAR2A
Dopamine-DARPP32 Feedback in cAMP Signaling	0.742	0.0309	1.342	PPP1R12A,CREBBP,PLCG1,CAMKK2,PRKAR2A
Synaptic Long Term Potentiation	0.74	0.0333	1	PPP1R12A,CREBBP,PLCG1,PRKAR2A
Tec Kinase Signaling	0.685	0.0294	2	FOS,IRS2,GNA12,PLCG1,MS4A2
cAMP-mediated signaling	0.647	0.0271	0.816	PDE8A,GRK4,DUSP1,CREBBP,PDE4B,PRKAR2A
Cardiac α-adrenergic Signaling	0.62	0.0296	1	PDE8A,PPP1R12A,PDE4B,PRKAR2A
CREB Signaling in Neurons	0.595	0.0272	2	IRS2,GNA12,CREBBP,PLCG1,PRKAR2A
Thrombin Signaling	0.493	0.0246	1.342	ARHGEF11,IRS2,PPP1R12A,GNA12,PLCG1
