# Supplementary material for: Insights into gene expression profiles induced by Socs3 depletion in keratinocytes
Source: Sci Rep. 2017 Nov 20;7:15830. doi: 10.1038/s41598-017-16155-1 (PMC5696538; doi:10.1038/s41598-017-16155-1)
Supplement: Supplementary file 4 — Supplementary Table S3 [file 41598_2017_16155_MOESM4_ESM.xlsx]

## Sheet: S3_2week_dieases_biofunction.tx
Diseases or Functions Annotation	p-Value	Molecules	# Molecules
skin cancer	1.31e-15	A2M,AADAC,AADACL2,AADACL3,ABCA12,ADAM33,ADAMTS17,ADAMTS4,ADHFE1,ADIPOQ,ALDH1L1,ANGPT1,APLNR,AQP2,ARHGAP5,ASB5,AZGP1,BASP1,BCL9L,BEGAIN,CA3,CA6,CACNA1G,CARM1,CBL,CCNT1,CHD3,CHIT1,CHL1,CHRDL2,CKAP4,CKMT2,CLEC3A,CNTFR,COL14A1,COL15A1,COL18A1,COL1A1,COL2A1,COL5A1,COL6A6,CORIN,CP,CPZ,CRNN,CSRP3,CTSE,CYP2J2,CYSLTR1,DIO3,DLG4,DNM1,DSC1,DSG1,DSG4,EMB,EMILIN3,EPHB1,EPHB3,EREG,FADS3,FAM83B,FBLIM1,FBP1,FHOD…	194
malignant squamous-cell carcinoma	3.34e-15	CA3,CFD,COL18A1,COX6A2,Gsta4,HBA1/HBA2,MYH2,MYLPF,S100A8,S100A9,SLPI,Sprr2d,TNNI2,TNNT3	14
formation of skin	1.1e-14	ABCA12,CALML5,COL18A1,COL1A1,COL5A1,CTSE,DLX3,DSC1,DSG1,DSG4,EREG,FOXE1,FOXM1,FOXN1,GLI1,GLI2,HGF,HOXC13,HR,IL1A,KRT25,KRT27,KRT31,KRT32,KRT34,KRT36,KRT71,KRT83,LEF1,LGR5,LHX2,MSX2,PALLD,PTCH2,SPINK5,TCF7L1,TGFA	37
benign papilloma	3.13e-14	CFD,COX6A2,Gsta4,MYH1,MYH2,MYLPF,S100A3,S100A8,S100A9,SCD,SLPI,Sprr2d,TNNI2,TNNT3	14
disorder of hair	9.43e-13	A2M,ABCA5,ADIPOQ,CTSE,DSC1,DSG1,DSG4,EREG,FOS,FOXE1,HOXC13,HR,IL1A,KRT25,KRT71,KRT75,KRT81,KRT83,KRT86,LEF1,MMP14,MSX2,RGN,SCD,SPINK5,TGFA	26
melanoma	2.66e-12	A2M,AADAC,AADACL2,AADACL3,ABCA12,ADAM33,ADAMTS17,ADAMTS4,ADHFE1,ADIPOQ,ALAS2,ALDH1L1,ANGPT1,APLNR,AQP2,ARHGAP5,ASB5,AZGP1,BASP1,BCL9L,BEGAIN,CA3,CA6,CACNA1G,CARM1,CBL,CCNT1,CHD3,CHIT1,CHL1,CHRDL2,CKAP4,CLEC3A,CNTFR,COL14A1,COL15A1,COL18A1,COL1A1,COL2A1,COL5A1,COL6A6,CORIN,CP,CPZ,CRNN,CSRP3,CTSE,CXCL3,CYP2J2,CYSLTR1,DIO3,DLG4,DNM1,DSC1,DSG1,DSG4,EMB,EMILIN3,EPHB1,EPHB3,EREG,FADS3,FAM83B,FBLIM1,FBP…	185
differentiation of cells	6.22e-12	A2M,ABCA12,ADIPOQ,ALAS2,ANGPT1,ANKRD2,APLNR,ARID3A,ATN1,AZGP1,BASP1,CARM1,CBL,CHL1,CHRDL2,CNTFR,COL18A1,COL2A1,CORIN,CPEB4,CSRP3,CTSE,CXCL14,CYSLTR1,DLG4,DLK1,DLX2,DLX3,DSC1,DSG1,DSG4,EPHB1,EPHB3,EREG,FBLIM1,FOS,FOXM1,FOXN1,FRZB,FSCN1,GLI1,GLI2,GRASP,Hbb-b1,HEYL,HGF,Hrnr,HSD11B1,IGSF9,IL18,IL1A,IL33,IL36B,IL36G,ITGA11,KCP,KDM6B,KRT36,KRT75,Krtap5-5,LCN2,LEF1,LGR5,LHX2,LMNB1,LTBP4,MB,MMP11,MMP14,M…	109
papilloma	7.57e-12	CFD,COX6A2,Gsta4,HGF,IL1A,LCN2,MYH1,MYH2,MYLPF,Ptprv,S100A3,S100A8,S100A9,SCD,SERPINB2,SLPI,Sprr2d,TNNI2,TNNT3	19
malignant cutaneous melanoma cancer	1.09e-11	A2M,AADAC,AADACL2,AADACL3,ABCA12,ADAM33,ADAMTS17,ADAMTS4,ADHFE1,ADIPOQ,ALDH1L1,ANGPT1,APLNR,AQP2,ARHGAP5,ASB5,AZGP1,BASP1,BCL9L,BEGAIN,CA3,CA6,CACNA1G,CARM1,CBL,CCNT1,CHD3,CHIT1,CHL1,CHRDL2,CKAP4,CLEC3A,CNTFR,COL14A1,COL15A1,COL1A1,COL2A1,COL5A1,COL6A6,CORIN,CP,CPZ,CRNN,CSRP3,CTSE,CYP2J2,CYSLTR1,DIO3,DLG4,DNM1,DSC1,DSG1,DSG4,EMB,EMILIN3,EPHB1,EPHB3,EREG,FADS3,FAM83B,FBLIM1,FBP1,FHOD3,FMO2,FOSB,FO…	172
neoplasia of epithelial tissue	3.45e-11	A2M,AADAC,AADACL2,AADACL3,ABCA12,ABCA5,ADAM33,ADAMTS17,ADAMTS4,ADHFE1,ADIPOQ,ALAS2,ALDH1L1,AMY2A,ANGPT1,APLNR,AQP2,ARHGAP5,ARID3A,ASB5,ATN1,ATP5L,ATXN2L,AZGP1,B3GALT2,BASP1,BCL9L,BEGAIN,C7orf57,CA3,CA6,CACNA1G,CALML5,CAPN12,CAPN8,CARM1,CBL,CCNT1,CFD,CHAC1,CHD3,CHIT1,CHL1,CHRDL2,CKAP4,CKMT2,CLEC3A,CNTFR,COL14A1,COL15A1,COL18A1,COL1A1,COL2A1,COL5A1,COL6A6,CORIN,COX6A2,COX7A1,CP,CPEB4,CPZ,CRNN,CRYBA…	329
tumorigenesis of tissue	3.84e-11	A2M,AADAC,AADACL2,AADACL3,ABCA12,ABCA5,ADAM33,ADAMTS17,ADAMTS4,ADHFE1,ADIPOQ,ALAS2,ALDH1L1,AMY2A,ANGPT1,APLNR,AQP2,ARHGAP5,ARID3A,ASB5,ATN1,ATP5L,ATXN2L,AZGP1,B3GALT2,BASP1,BCL9L,BEGAIN,C7orf57,CA3,CA6,CACNA1G,CALML5,CAPN12,CAPN8,CARM1,CBL,CCNT1,CFD,CHAC1,CHD3,CHIT1,CHL1,CHRDL2,CKAP4,CKMT2,CLEC3A,CNTFR,COL14A1,COL15A1,COL18A1,COL1A1,COL2A1,COL5A1,COL6A6,CORIN,COX6A2,COX7A1,CP,CPEB4,CPZ,CRNN,CRYBA…	332
morphology of body cavity	1.64e-10	A2M,ABCA12,ABCA5,ADIPOQ,ARHGAP5,ARID3A,AZGP1,CARM1,CBL,CKMT2,COL18A1,COL1A1,COL2A1,COX7A1,CP,CSRP3,CXCL14,DIO3,DLK1,DLX3,DVL3,EPHB3,FABP3,FABP6,FOS,FOXM1,FOXN1,G0S2,GGT1,GLI1,GLI2,GNMT,GUCA2A,H19,Hbb-b1,HEYL,HGF,HOXC13,HP,HSD11B1,IL18,IL33,IRX4,ITGA11,KCP,KDM6B,KIF26A,LEF1,LHX2,LMNB1,LNPEP,MB,Meg3,MMP14,MSX2,NCOR2,NFIL3,NQO1,NUPR1,PTPRS,REL,RET,RGN,RGS1,SCGB1A1,SERPINA12,SERPINB7,SLC4A1,SMTN,SOX4…	76
epithelial cancer	2.18e-10	A2M,AADAC,AADACL2,AADACL3,ABCA12,ABCA5,ADAM33,ADAMTS17,ADAMTS4,ADHFE1,ADIPOQ,ALAS2,ALDH1L1,AMY2A,ANGPT1,APLNR,AQP2,ARHGAP5,ARID3A,ASB5,ATN1,ATP5L,ATXN2L,AZGP1,B3GALT2,BASP1,BCL9L,BEGAIN,C7orf57,CA3,CA6,CACNA1G,CALML5,CAPN12,CAPN8,CARM1,CBL,CCNT1,CFD,CHAC1,CHD3,CHIT1,CHL1,CHRDL2,CKAP4,CKMT2,CLEC3A,CNTFR,COL14A1,COL15A1,COL18A1,COL1A1,COL2A1,COL5A1,COL6A6,CORIN,COX6A2,COX7A1,CP,CPEB4,CPZ,CRNN,CRYBA…	326
cancer	1.29e-09	A2M,AADAC,AADACL2,AADACL3,ABCA12,ABCA5,ADAM33,ADAMTS17,ADAMTS4,ADHFE1,ADIPOQ,ALAS2,ALDH1L1,AMY2A,ANGPT1,APLNR,AQP2,ARHGAP5,ARID3A,ASB5,ATN1,ATP5L,ATXN2L,AZGP1,B3GALT2,BASP1,BCL9L,BEGAIN,BHLHA9,C7orf57,CA3,CA6,CACNA1G,CALML5,CAPN12,CAPN8,CARM1,CBL,CCNT1,CFD,CHAC1,CHD3,CHIT1,CHL1,CHRDL2,CKAP4,CKMT2,CLEC3A,CNTFR,COL14A1,COL15A1,COL18A1,COL1A1,COL2A1,COL5A1,COL6A6,CORIN,COX6A2,COX7A1,CP,CPEB4,CPZ,CRN…	342
benign neoplasia	3.61e-09	ADIPOQ,ANGPT1,ASB5,CBL,CFD,CHRDL2,COL14A1,COL15A1,COL18A1,COL1A1,COL2A1,COL5A1,COX6A2,CP,CXCL14,EPHB1,EPHB3,FOS,FOXM1,GLI1,GLI2,GNMT,Gsta4,GUCA2A,H19,HGF,HP,HSD11B1,IL1A,KDM6B,LCN2,LEF1,MGST1,MMP11,MMP14,MYH1,MYH2,MYLPF,NQO1,NRIP1,PTCH2,Ptprv,PXMP2,RET,RORA,RPS25,S100A3,S100A4,S100A8,S100A9,SCD,SCGB1A1,SERPINB2,SLPI,SOX4,Sprr2d,TGFA,TNNI2,TNNT3,WFDC2	60
psoriasis	3.62e-09	A2M,CALML5,CFD,CHIT1,COL14A1,CXCL3,DLX3,DSG1,FOS,FRZB,FSCN1,G0S2,GJB2,GLI1,HGF,IL18,IL1A,IL33,IL36A,IL36B,IL36G,KRTDAP,LCN2,MMP14,NFIL3,PDZK1IP1,PSORS1C2,RGS1,S100A8,S100A9,SERPINB2,SERPINB4,SLC6A14,SLPI,TF,TGFA,THRSP,TNXB,UPP1	39
differentiation of skin	4.78e-09	ABCA12,COL18A1,CTSE,DLX3,DSC1,DSG1,DSG4,EREG,FOXM1,FOXN1,GLI1,HGF,IL1A,KRT36,LEF1,MSX2,PTCH2,SPINK5,TGFA	19
differentiation of epidermal cells	6.21e-09	ABCA12,COL18A1,CTSE,DLX3,DSC1,DSG1,DSG4,EREG,FOXM1,FOXN1,GLI1,HGF,IL1A,KRT36,MSX2,PTCH2,SPINK5,TGFA	18
formation of epidermis	6.57e-09	CALML5,DSG4,FOXE1,FOXN1,GLI2,HGF,HOXC13,HR,KRT25,KRT27,KRT31,KRT32,KRT34,KRT71,KRT83,LEF1,LGR5,LHX2,PTCH2	19
malignant solid tumor	1.78e-08	A2M,AADAC,AADACL2,AADACL3,ABCA12,ABCA5,ADAM33,ADAMTS17,ADAMTS4,ADHFE1,ADIPOQ,ALAS2,ALDH1L1,AMY2A,ANGPT1,APLNR,AQP2,ARHGAP5,ARID3A,ASB5,ATN1,ATP5L,ATXN2L,AZGP1,B3GALT2,BASP1,BCL9L,BEGAIN,BHLHA9,C7orf57,CA3,CA6,CACNA1G,CALML5,CAPN12,CAPN8,CARM1,CBL,CCNT1,CFD,CHAC1,CHD3,CHIT1,CHL1,CHRDL2,CKAP4,CKMT2,CLEC3A,CNTFR,COL14A1,COL15A1,COL18A1,COL1A1,COL2A1,COL5A1,COL6A6,CORIN,COX6A2,COX7A1,CP,CPEB4,CPZ,CRN…	336
development of body trunk	2.15e-08	ABCA12,ADIPOQ,Aldh1a7,ANGPT1,APLNR,ARHGAP5,CARM1,CBL,CHRDL2,COL2A1,COL5A1,CSRP3,CXCL14,CXCL3,DVL3,EPHB3,EREG,FHOD3,FOS,FOSB,FOXM1,FOXN1,GGT1,GLI1,GLI2,Hbb-b1,HEYL,HGF,HP,HSD11B1,IL1A,IRX4,ITGA11,KDM6B,LCN2,LEF1,LMNB1,MB,Meg3,MMP14,MSX2,NCOR2,NFIL3,NPPC,PTPRS,Ptprv,REL,RET,RETN,RGN,SH3PXD2B,SMTN,SOX4,SOX8,SULF2,TBX1,TCAP,TF,TGFA,THRSP,TULP3,WNT11,XIRP2	63
abnormal morphology of body cavity	2.51e-08	A2M,ABCA12,ABCA5,ADIPOQ,ARHGAP5,ARID3A,AZGP1,CARM1,CBL,CKMT2,COL18A1,COL1A1,COL2A1,CP,CSRP3,DLK1,DLX3,DVL3,EPHB3,FOS,FOXM1,GGT1,GLI1,GLI2,GNMT,GUCA2A,Hbb-b1,HGF,HOXC13,HP,HSD11B1,IL18,IRX4,KCP,KDM6B,KIF26A,LEF1,LHX2,LMNB1,LNPEP,MB,Meg3,MMP14,MSX2,NCOR2,NFIL3,NQO1,NUPR1,PTPRS,REL,RET,RGN,RGS1,SCGB1A1,SLC4A1,SMTN,SOX4,TBX1,TCF7L1,TGFA,TIMP4,WNT11	62
hair growth cycle	2.54e-08	DSG4,KRT25,KRT83,KRTAP4-3,KRTAP4-8,KRTAP4-9,MSX2,PTCH2,RGN,SPINK5	10
proliferation of cells	4.29e-08	A2M,ADAMTS4,ADIPOQ,Aldh1a7,ALDH1L1,ANGPT1,APLNR,AQP2,ARHGAP5,ARID3A,BASP1,CA3,CACNA1G,CARM1,CBL,CHL1,CNTFR,COL14A1,COL18A1,COL1A1,COL2A1,CSRP3,CXCL14,CXCL2,CXCL3,CYP2J2,CYSLTR1,DLG4,DLK1,DLX2,DSG4,DVL3,EPHB1,EPHB3,EREG,FABP3,FABP6,FADS3,FAM83B,FBLIM1,FBP1,FOS,FOSB,FOXM1,FOXN1,FRZB,FSCN1,G0S2,GABRP,GGT1,GJB2,GLI1,GLI2,GNMT,GRASP,GUCA2A,H19,HBA1/HBA2,HEYL,HGF,HR,HSD11B1,Ifi202b,IGSF9,IL18,IL1A,IL22…	142
differentiation of connective tissue cells	5.4e-08	A2M,ADIPOQ,CARM1,CBL,COL2A1,CYSLTR1,DLK1,DLX3,FBLIM1,FOS,FRZB,GLI1,GLI2,HGF,HSD11B1,IL18,IL1A,IL33,ITGA11,MB,MMP11,MMP14,MSX2,MYOC,NCOR2,NPPC,PANX3,Ptprv,RETN,RORA,S100A8,SCD,SEMA7A,SH3PXD2B,SOX8,TF,UCMA,WDFY2,WIF1,WNT11	40
differentiation of connective tissue	9.14e-08	A2M,ADIPOQ,ALAS2,CARM1,CBL,COL2A1,CYSLTR1,DLK1,DLX3,FBLIM1,FOS,FRZB,GLI1,GLI2,HGF,HSD11B1,IL18,IL1A,IL33,ITGA11,LCN2,MB,MMP11,MMP14,MSX2,MYOC,NCOR2,NPPC,PALLD,PANX3,Ptprv,RETN,RORA,S100A8,SCD,SEMA7A,SH3PXD2B,SOX8,TF,UCMA,WDFY2,WIF1,WNT11	43
formation of hair follicle	1.11e-07	DSG4,FOXE1,FOXN1,GLI2,HGF,HOXC13,HR,KRT25,KRT27,KRT71,LEF1,LGR5,LHX2	13
abnormal morphology of thoracic cavity	1.79e-07	ABCA12,ADIPOQ,ARHGAP5,ARID3A,CARM1,CBL,CKMT2,COL18A1,COL2A1,CSRP3,DLX3,DVL3,FOXM1,GLI1,GLI2,HSD11B1,IL18,IRX4,KDM6B,LMNB1,LNPEP,MB,Meg3,MMP14,MSX2,NCOR2,PTPRS,REL,RET,RGN,SLC4A1,SMTN,SOX4,TBX1,TCF7L1,TIMP4	36
breast or ovarian cancer	2.47e-07	ABCA12,ADAMTS4,ALDH1L1,ANGPT1,ARHGAP5,ATXN2L,AZGP1,BCL9L,CAPN12,CBL,CHD3,CHL1,COL14A1,COL15A1,COL18A1,COL1A1,COL5A1,COL6A6,CORIN,CP,CPEB4,CXCL14,CXCL2,CXCL3,DUSP2,DVL3,EPHB3,EVL,FADS3,FAM83B,FHOD3,FOS,FOSB,FOXM1,FRZB,FSCN1,GGCT,GIGYF1,GJB2,GLI1,GLI2,H19,HBA1/HBA2,HEYL,HGF,HP,HR,HSD11B1,IL18,IL1A,IL33,IRX4,KRT24,KRT28,KRT31,KRT32,KRT71,KRT75,KRT82,KRTAP1-1,KRTAP1-3,KRTAP1-5,KRTAP4-3,KRTAP4-8,LCN2,…	122
morphology of connective tissue	3.44e-07	ADIPOQ,CBL,COL14A1,COL1A1,COL2A1,CXCL14,DLK1,DLX3,FOSB,FOXM1,FRZB,G0S2,GLI2,Hamp/Hamp2,HBA1/HBA2,Hbb-b1,HGF,HSD11B1,IL18,ITGA11,LEF1,LTBP4,MMP14,MSX2,MYOC,NPPC,PTPRS,RETN,S100A4,SCD,SERPINA12,SLC4A1,SMTN,SOX8,TBX1,TCF7L1,TGFA,UCP2	38
differentiation of keratinocytes	3.89e-07	ABCA12,COL18A1,CTSE,DLX3,DSC1,DSG1,DSG4,EREG,FOXM1,FOXN1,HGF,IL1A,KRT36,MSX2,TGFA	15
morphology of skin	6.02e-07	A2M,ABCA12,ADIPOQ,COL5A1,CTSE,DSC1,EREG,FOXE1,FOXN1,GGT1,Hamp/Hamp2,HOXC13,HR,IL36A,LEF1,MMP14,MSX2,PTPRS,REL,RGN,SLURP1,SPINK5,TGFA	23
development of head	6.05e-07	BCL9L,CHL1,COL18A1,COL1A1,COL2A1,COL5A1,CP,CRYBA4,CXCL14,CXCL3,DIO3,DLG4,DLX2,DLX3,DSC1,DVL3,EPHB1,EPHB3,FOS,FOXE1,FRZB,GGT1,GLI1,GLI2,GRASP,HGF,HOXC13,KCNE1B,KDM6B,LCN2,LEF1,LGR5,LHX2,Miat,MMP14,MSX2,MTA1,NCOR2,PGAP1,PTPRS,RGMA,RORA,S100A4,SH3PXD2B,SOX4,SOX8,TBX1,TCF7L1,TGFA,TULP3,WNT11	51
morphology of nervous system	6.6e-07	A2M,ADAMTS4,ARHGAP5,CHL1,CNTFR,COL18A1,COL1A1,COL2A1,CP,CPEB4,DLG4,DLX2,DNM1,EPHB1,EPHB3,FRZB,FSCN1,GLI1,GLI2,HGF,HSD11B1,IGSF9,IL18,KIF26A,LEF1,LHX2,LMNB1,MSI1,MSX2,MYOC,NCOR2,PAK3,PALLD,PGAP1,PTPRS,PVALB,RET,RGN,RORA,S100A4,SEMA7A,SERPINA3,SNCG,SULF2,TBX1,TCF7L1,TGFA,UPP1	48
loss of hair	6.8e-07	ADIPOQ,CTSE,DSC1,FOS,HOXC13,HR,IL1A,LEF1,MMP14,MSX2,RGN,SCD,TGFA	13
development of sensory organ	7.25e-07	BCL9L,COL18A1,COL1A1,COL2A1,COL5A1,CP,CRYBA4,CXCL14,DLX2,DSC1,DVL3,EPHB1,EPHB3,FOS,FRZB,GGT1,GLI2,HGF,HOXC13,KCNE1B,KDM6B,LCN2,LEF1,LGR5,LHX2,Miat,MSX2,MTA1,PTPRS,SH3PXD2B,SOX4,SOX8,TBX1,TGFA	34
differentiation of bone cells	7.37e-07	ADIPOQ,CBL,CYSLTR1,DLK1,FBLIM1,FOS,FRZB,GLI1,GLI2,HGF,IL18,IL1A,IL33,ITGA11,MMP14,MSX2,MYOC,NPPC,PANX3,Ptprv,S100A8,SEMA7A,SOX8,TF,UCMA,WIF1,WNT11	27
Dupuytren contracture	7.65e-07	ADAMTS4,COL14A1,COL15A1,COL18A1,COL1A1,COL2A1,COL5A1,MMP11,MMP14,TIMP4	10
abnormal morphology of skeletal muscle	8.78e-07	ADIPOQ,DLX2,HEYL,HSD11B1,LMNB1,MB,Meg3,MMP14,MYH1,MYLPF,PTPRS,SMTNL1,TBX1	13
degradation of connective tissue	1.13e-06	A2M,ADAMTS4,FOS,IL18,IL1A,IL33,SLC39A8,SLPI,SULF2,TGFA,WIF1	11
development of digestive system	1.16e-06	COL1A1,COL2A1,DLX2,DLX3,EPHB3,FOS,FOXE1,FOXM1,GLI1,GLI2,HGF,HOXC13,HP,IL1A,ITGA11,LEF1,LHX2,Meg3,MMP14,MSX2,NFIL3,Ptprv,RET,SOX4,TBX1,WNT11	26
neoplasia of cells	1.2e-06	ABCA12,ALDH1L1,AMY2A,ANGPT1,AQP2,ARHGAP5,ARID3A,ASB5,ATN1,ATXN2L,BCL9L,BEGAIN,CA3,CAPN12,CBL,CFD,CHD3,CHIT1,CHL1,CKAP4,CKMT2,COL15A1,COL18A1,COL1A1,COL5A1,COL6A6,CORIN,COX6A2,CPEB4,CPZ,CRYBA4,CSRP3,CXCL14,CXCL2,CXCL3,DLG4,DLX2,DNM1,DUSP2,EPHB3,EREG,FADS3,FAM83B,FHOD3,FMO2,FOS,FOXM1,FSCN1,GGT1,GIGYF1,GLI1,GLI2,GOLGA7B,GPR141,Gsta4,HBA1/HBA2,HGF,HR,HSD11B1,Ifi202b,IL18,IL1A,IRX4,ITGA11,KDM6B,KRT24,…	145
breast cancer	1.28e-06	ADAMTS4,ARHGAP5,ATXN2L,BCL9L,CBL,CHD3,COL14A1,COL1A1,COL5A1,COL6A6,CP,CXCL14,CXCL2,CXCL3,DUSP2,DVL3,FHOD3,FOS,FOSB,FOXM1,FRZB,FSCN1,GGCT,GJB2,GLI1,GLI2,H19,HBA1/HBA2,HEYL,HGF,HP,IL18,IL1A,IL33,KRT28,KRT32,KRT71,KRT82,KRTAP1-1,KRTAP1-3,KRTAP4-3,KRTAP4-8,LCN2,LMNB1,LRRC15,LTBP4,MB,MBD6,MGST2,MMP11,MMP14,MSI1,MTA1,NBEAL1,NCOR2,NFIL3,NID2,NLGN2,NQO1,NRIP1,PALLD,PDZK1IP1,PMEPA1,PRRT2,PTCH2,PXMP2,REL,R…	88
adenocarcinoma	1.37e-06	A2M,AADACL2,AADACL3,ABCA12,ABCA5,ADAM33,ADAMTS17,ADAMTS4,ADHFE1,ALAS2,ALDH1L1,ANGPT1,APLNR,AQP2,ARHGAP5,ARID3A,ATN1,ATP5L,ATXN2L,AZGP1,B3GALT2,BASP1,BCL9L,BEGAIN,C7orf57,CACNA1G,CALML5,CAPN12,CAPN8,CARM1,CBL,CCNT1,CFD,CHAC1,CHD3,CHIT1,CHL1,CHRDL2,CKAP4,CKMT2,CLEC3A,CNTFR,COL14A1,COL15A1,COL18A1,COL1A1,COL2A1,COL5A1,COL6A6,CORIN,COX7A1,CP,CPEB4,CPZ,CRNN,CRYBA4,CRYM,CSRP3,CXCL14,CXCL2,CYP2J2,CYP2W1…	288
abnormal morphology of skin	1.68e-06	A2M,ABCA12,ADIPOQ,COL5A1,CTSE,DSC1,EREG,FOXE1,HOXC13,HR,LEF1,MMP14,MSX2,PTPRS,REL,RGN,SLURP1,SPINK5,TGFA	19
abnormal morphology of muscle	1.86e-06	ADIPOQ,ARID3A,COL14A1,COL15A1,CSRP3,DLX2,FOXM1,GLI2,HEYL,HSD11B1,LMNB1,MB,Meg3,MMP14,MYH1,MYLPF,PTPRS,SMTNL1,SOX4,TBX1,TGFA,TRDN	22
organismal death	2.02e-06	A2M,ABCA12,ABCA5,ADAMTS4,ADIPOQ,ALAS2,ANGPT1,APLNR,AQP2,ARHGAP5,ARID3A,ATN1,CARM1,CBL,CNTFR,COL1A1,COL2A1,COL5A1,COX7A1,CSRP3,CXCL14,CXCL2,CXCL3,DIO3,DLK1,DLX2,DLX3,DNM1,DVL3,EPHB3,FABP3,FBLIM1,FOS,FOXE1,FOXM1,FSCN1,GGT1,GJB2,GLI1,GLI2,H19,Hamp/Hamp2,Hbb-b1,HEYL,HGF,HOXC13,HP,IL18,IL1A,IL33,ITGA11,KCP,KDM6B,KIF26A,LCN2,LEF1,LHX2,LMNB1,LYZ,MB,Meg3,MMP14,MSI1,MYLPF,NCOR2,NFIL3,NLGN2,NPPC,NQO1,PADI4…	97
degeneration of connective tissue	2.05e-06	ADAMTS4,FOS,IL18,IL1A,IL33,MSX2,SLC39A8,SOX8,SULF2,TGFA,WIF1	11
contractility of muscle	2.36e-06	ADIPOQ,APLNR,CA3,CKMT2,CORIN,COX7A1,CSRP3,IL18,IRX4,MB,MYH1,PLA2G5,PVALB,SLC4A1,SLN,SULF2	16
quantity of connective tissue	2.39e-06	ADIPOQ,ARHGAP5,ARID3A,CBL,CFD,COL1A1,COL2A1,CXCL14,DLK1,FBLIM1,FOS,FOSB,G0S2,GGT1,GLI2,HBA1/HBA2,Hbb-b1,HGF,HSD11B1,IL18,IL1A,LCN2,LHX2,LTC4S,MMP14,MSX2,NFIL3,NQO1,PTPRS,RETN,SCD,SLC4A1,SLURP1,UCP2	34
mammary tumor	2.83e-06	ADAMTS4,ADIPOQ,ARHGAP5,ATXN2L,BCL9L,CBL,CHD3,COL14A1,COL1A1,COL5A1,COL6A6,CP,CXCL14,CXCL2,CXCL3,DUSP2,DVL3,FHOD3,FOS,FOSB,FOXM1,FRZB,FSCN1,GGCT,GJB2,GLI1,GLI2,H19,HBA1/HBA2,HEYL,HGF,HP,Ifi202b,IL18,IL1A,IL33,KRT28,KRT32,KRT71,KRT82,KRTAP1-1,KRTAP1-3,KRTAP4-3,KRTAP4-8,LCN2,LMNB1,LRRC15,LTBP4,MB,MBD6,MGST2,MMP11,MMP14,MSI1,MTA1,NBEAL1,NCOR2,NFIL3,NID2,NLGN2,NQO1,NRIP1,PALLD,PDZK1IP1,PMEPA1,PRRT2,PT…	91
Fibrosis	3.02e-06	ADIPOQ,CBL,COL18A1,COL1A1,CSRP3,DIO3,DLK1,FOXM1,HGF,HP,IL1R2,IL33,KCP,LCN2,LHX2,LRRC15,MB,MMP14,MYH2,PLA2G5,RET,RETN,RORA,S100A4,SCD,SEMA7A,SLC4A1,SLN,SMPX,TGFA,TRDN,WFDC2	32
differentiation of osteoblasts	3.06e-06	ADIPOQ,CBL,DLK1,FBLIM1,FRZB,GLI1,GLI2,HGF,ITGA11,MMP14,MSX2,MYOC,NPPC,PANX3,Ptprv,SEMA7A,SOX8,UCMA,WIF1,WNT11	20
squamous-cell carcinoma	3.22e-06	ABCA12,ALDH1L1,AMY2A,ANGPT1,AQP2,ARHGAP5,ASB5,ATN1,ATXN2L,BCL9L,BEGAIN,CA3,CAPN12,CBL,CFD,CHD3,CHIT1,CHL1,CKAP4,CKMT2,COL15A1,COL18A1,COL1A1,COL5A1,COL6A6,CORIN,COX6A2,CPEB4,CPZ,CRYBA4,CXCL14,CXCL2,CXCL3,DLG4,DNM1,DUSP2,EPHB3,EREG,FADS3,FAM83B,FHOD3,FMO2,FOS,FOXM1,GGT1,GIGYF1,GLI1,GLI2,GOLGA7B,GPR141,Gsta4,HBA1/HBA2,HGF,HR,HSD11B1,IL1A,IRX4,ITGA11,KDM6B,KRT24,KRT26,KRT31,KRT35,KRT73,KRT75,KRT81,K…	131
development of vasculature	3.43e-06	A2M,ADIPOQ,Aldh1a7,ANGPT1,CBL,COL15A1,COL18A1,COL1A1,COL5A1,CXCL14,CXCL2,CYSLTR1,DLK1,DLX2,DLX3,EPHB1,EPHB3,EREG,FOS,FOXM1,FOXN1,GJB2,GLI1,HEYL,HGF,HP,IL18,IL1A,LCN2,LEF1,MB,Meg3,MMP14,NPPC,RETN,RGN,RORA,S100A4,S100A8,S100A9,SERPINA3,SLPI,SLURP1,SOX4,SPINK5,TBX1,TCF7L1,TF,TGFA,UNC5B,WNT11	51
morphology of cardiovascular system	4.45e-06	ADIPOQ,ANGPT1,ARID3A,CKMT2,COL15A1,COL18A1,COL1A1,COL2A1,COL5A1,COX7A1,CSRP3,DIO3,DLX2,DLX3,DVL3,FABP3,FOXM1,HEYL,HGF,IL18,IRX4,ITGA11,LEF1,LHX2,LNPEP,MB,MMP14,MSX2,NCOR2,RET,SLC4A1,SMTN,SOX4,TBX1,TCF7L1,TIMP4	36
abdominal neoplasm	4.82e-06	A2M,AADAC,AADACL2,AADACL3,ABCA12,ABCA5,ADAM33,ADAMTS17,ADAMTS4,ADHFE1,ADIPOQ,ALAS2,ALDH1L1,ANGPT1,APLNR,AQP2,ARHGAP5,ARID3A,ASB5,ATN1,ATP5L,ATXN2L,AZGP1,B3GALT2,BASP1,BCL9L,BEGAIN,C7orf57,CA6,CACNA1G,CALML5,CAPN12,CAPN8,CARM1,CBL,CCNT1,CFD,CHAC1,CHD3,CHIT1,CHL1,CHRDL2,CKAP4,CKMT2,CLEC3A,CNTFR,COL14A1,COL15A1,COL18A1,COL1A1,COL2A1,COL5A1,COL6A6,CORIN,COX7A1,CP,CPEB4,CPZ,CRNN,CRYBA4,CRYM,CSRP3,CTSE…	309
hyperplasia of tissue	4.9e-06	ADIPOQ,CBL,DLX3,FOXM1,GJB2,IL18,IL1A,IL33,LTC4S,MTA1,NQO1,RET,RORA,SCGB1A1,SLPI,TGFA	16
morphology of heart	5.19e-06	ADIPOQ,ARID3A,CKMT2,COL18A1,COL2A1,COX7A1,CSRP3,DIO3,DLX3,DVL3,FABP3,FOXM1,HEYL,IL18,IRX4,ITGA11,LHX2,LNPEP,MB,MMP14,MSX2,NCOR2,RET,SLC4A1,SMTN,SOX4,TBX1,TCF7L1,TIMP4	29
morphology of digestive system	5.28e-06	A2M,ABCA5,ADIPOQ,COL1A1,CP,CXCL14,DIO3,DLK1,EPHB3,FABP6,FOS,FOXM1,G0S2,GLI1,GLI2,GNMT,GUCA2A,H19,HGF,HOXC13,ITGA11,KIF26A,LEF1,LHX2,MMP14,MSX2,NFIL3,NQO1,REL,RET,RGN,RGS1,SERPINA12,SMTN,SULF2,TBX1,TGFA	37
hyperplasia of epithelial tissue	5.35e-06	ADIPOQ,DLX3,FOXM1,GJB2,IL18,IL33,LTC4S,MTA1,RORA,SCGB1A1,SLPI,TGFA	12
monilethrix	5.43e-06	KRT81,KRT83,KRT86	3
plaque psoriasis	5.78e-06	FOS,FRZB,GJB2,IL18,IL1A,LCN2,PDZK1IP1,S100A8,S100A9,SERPINB4,SLPI,TGFA	12
cancer of cells	6.24e-06	ABCA12,ALDH1L1,AMY2A,ANGPT1,AQP2,ARHGAP5,ASB5,ATN1,ATXN2L,BCL9L,BEGAIN,CA3,CAPN12,CBL,CFD,CHD3,CHIT1,CHL1,CKAP4,CKMT2,COL15A1,COL18A1,COL1A1,COL5A1,COL6A6,CORIN,COX6A2,CPEB4,CPZ,CRYBA4,CSRP3,CXCL14,CXCL2,CXCL3,DLG4,DLX2,DNM1,DUSP2,EPHB3,EREG,FADS3,FAM83B,FHOD3,FMO2,FOS,FOXM1,FSCN1,GGT1,GIGYF1,GLI1,GLI2,GOLGA7B,GPR141,Gsta4,HBA1/HBA2,HGF,HR,HSD11B1,IL18,IL1A,IRX4,ITGA11,KDM6B,KRT24,KRT26,KRT31,KRT…	139
mass of organism	6.38e-06	ABCA12,ADIPOQ,AZGP1,COL18A1,CORIN,DLG4,DLK1,FOS,FXYD4,G0S2,GLI1,HGF,IL18,IL1A,Meg3,MYLPF,NPPC,RETN,SCD,SLN,SOX8,UCP2	22
formation of eye	6.59e-06	BCL9L,COL18A1,COL1A1,COL2A1,COL5A1,CP,CRYBA4,CXCL14,DLX2,DSC1,EPHB1,EPHB3,FOS,GGT1,HGF,KDM6B,LCN2,LEF1,LHX2,Miat,MSX2,MTA1,PTPRS,SH3PXD2B,SOX4,SOX8,TGFA	27
proliferation of connective tissue cells	6.68e-06	ADIPOQ,APLNR,ARID3A,CBL,COL14A1,COL1A1,CXCL3,DSG4,EREG,FOS,FOSB,GGT1,GLI2,HGF,IL18,IL1A,LMNB1,MMP14,MSX2,NPPC,NUPR1,PANX3,REL,RET,RETN,S100A9,SLURP1,SOX4,SOX8,SULF2,TF,TGFA,UBE2C	33
differentiation of epithelial tissue	6.78e-06	ABCA12,ADIPOQ,ANGPT1,COL18A1,CTSE,DLX3,DSC1,DSG1,DSG4,EREG,FOXM1,FOXN1,FRZB,GLI1,HGF,IL1A,KDM6B,KRT36,MSX2,PTCH2,SPINK5,TBX1,TGFA	23
proliferation of liver cells	6.85e-06	ADIPOQ,COL1A1,CXCL14,CXCL3,FOS,FOXM1,GLI1,HGF,IL18,MMP14,NPPC,RETN,SULF2,TF,TGFA	15
concentration of triacylglycerol	7.39e-06	AADAC,ADIPOQ,CBL,COL18A1,CXCL14,DLK1,FABP6,G0S2,HGF,HSD11B1,MOGAT1,NQO1,PLA2G5,RETN,RGN,RORA,SCD,SERPINA12,SLURP1,THRSP,UCP2	21
morphology of central nervous system	7.4e-06	ADAMTS4,ARHGAP5,CHL1,COL18A1,COL2A1,CP,DLX2,EPHB1,EPHB3,FRZB,FSCN1,GLI1,GLI2,HSD11B1,LEF1,LHX2,LMNB1,MSI1,MSX2,NCOR2,PALLD,PGAP1,PTPRS,PVALB,RGN,RORA,S100A4,SEMA7A,SULF2,TCF7L1,TGFA,UPP1	32
morphology of head	7.89e-06	ABCA12,ADAMTS4,ARHGAP5,CHL1,COL18A1,COL1A1,COL2A1,CP,DLK1,DLX2,DSC1,DVL3,EPHB1,EPHB3,FOS,FOXE1,FSCN1,GGT1,GLI1,GLI2,H19,HOXC13,HSD11B1,ITGA11,KCNE1B,LEF1,LHX2,LMNB1,MMP14,MSI1,MSX2,NCOR2,NPPC,PGAP1,PTPRS,PVALB,RGMA,RGN,RORA,S100A4,SCD,SEMA7A,SOX4,SULF2,TBX1,TCF7L1,TGFA,UPP1	48
concentration of lipid	8.33e-06	AADAC,ADIPOQ,CBL,CFD,COL18A1,CXCL14,CYSLTR1,DLG4,DLK1,FABP3,FABP6,FOS,G0S2,GNMT,HGF,HP,HSD11B1,IL18,IL1A,IL1R2,IL33,KCNE1B,LCN2,LGR5,LTC4S,MOGAT1,NQO1,PLA2G5,PVALB,RETN,RGN,RORA,S100A8,S100A9,SCD,SERPINA12,SLURP1,TGFA,THRSP,UCP2,UHMK1	41
pancreatic cancer	9.37e-06	ABCA12,ADAM33,ADAMTS17,ADIPOQ,ANGPT1,APLNR,AZGP1,B3GALT2,CACNA1G,CBL,CHD3,CHL1,CLEC3A,COL14A1,COL15A1,COL18A1,COL1A1,COL2A1,COL5A1,COL6A6,CPZ,CRYBA4,CRYM,DSG1,EMB,EPHB1,FAM3B,FAM83B,FOS,FOXM1,GABRP,GIGYF1,GJB2,GLI1,GNMT,GPRC5D,GSTA3,H19,HGF,HP,IL36A,IRX4,KCNJ13,KDM6B,KRT27,KRT28,KRT31,KRT71,KRTAP1-3,KRTAP1-5,KRTAP13-1,KRTAP26-1,KRTAP3-1,KRTAP4-8,KRTDAP,LCN2,LEF1,LENG8,LMBRD2,LTBP4,MBD6,MMP11,MMP1…	93
benign oral disorder	9.52e-06	ABCA12,AMY2A,COL2A1,CSRP3,CXCL3,DLX3,EPHB3,FOXE1,GABRP,GLI2,H19,HGF,HP,IL18,IL1A,IL1R2,LRRC15,MB,MMP14,MYH2,SLN,SMPX,TBX1,TGFA	24
morphology of muscle	9.74e-06	ADIPOQ,ARID3A,CKMT2,COL14A1,COL15A1,CSRP3,DLX2,FOXM1,GLI2,HEYL,HGF,HSD11B1,IL1A,LMNB1,MB,Meg3,MMP14,MYH1,MYH2,MYLPF,PTPRS,SMTNL1,SOX4,TBX1,TGFA,TRDN	26
basal-cell carcinoma	1.08e-05	GLI1,GLI2,LEF1,LGR5,LHX2,MMP14,NRIP1,PTCH2,SOX13,UCMA	10
abdominal cancer	1.09e-05	A2M,AADAC,AADACL2,AADACL3,ABCA12,ABCA5,ADAM33,ADAMTS17,ADAMTS4,ADHFE1,ADIPOQ,ALAS2,ALDH1L1,ANGPT1,APLNR,AQP2,ARHGAP5,ARID3A,ATN1,ATP5L,ATXN2L,AZGP1,B3GALT2,BASP1,BCL9L,BEGAIN,C7orf57,CA6,CACNA1G,CALML5,CAPN12,CAPN8,CARM1,CBL,CCNT1,CFD,CHAC1,CHD3,CHIT1,CHL1,CHRDL2,CKAP4,CKMT2,CLEC3A,CNTFR,COL14A1,COL15A1,COL18A1,COL1A1,COL2A1,COL5A1,COL6A6,CORIN,COX7A1,CP,CPEB4,CPZ,CRNN,CRYBA4,CRYM,CSRP3,CTSE,CXCL…	306
oral submucous fibrosis	1.09e-05	CSRP3,IL1R2,LRRC15,MB,MYH2,SLN,SMPX	7
accumulation of neutrophils	1.14e-05	CXCL2,CXCL3,DSC1,IL18,IL33,LCN2,S100A8,S100A9,SLPI	9
abnormality of cartilage tissue	1.19e-05	ADAMTS4,COL2A1,FOS,GLI2,IL18,IL1A,IL33,MMP14,NPPC,SLC39A8,SULF2,TBX1,TGFA,WIF1	14
abnormal morphology of epidermis	1.36e-05	ABCA12,CTSE,DSC1,HOXC13,HR,LEF1,MSX2,PTPRS,REL,SLURP1,SPINK5,TGFA	12
pancreatic tumor	1.43e-05	ABCA12,ADAM33,ADAMTS17,ADIPOQ,ANGPT1,APLNR,ARHGAP5,AZGP1,B3GALT2,CACNA1G,CBL,CHD3,CHL1,CLEC3A,COL14A1,COL15A1,COL18A1,COL1A1,COL2A1,COL5A1,COL6A6,CPZ,CRYBA4,CRYM,DSG1,DVL3,EMB,EPHB1,FAM3B,FAM83B,FOS,FOXM1,GABRP,GIGYF1,GJB2,GLI1,GNMT,GPRC5D,GSTA3,H19,HGF,HP,IL36A,IRX4,KCNJ13,KDM6B,KRT27,KRT28,KRT31,KRT39,KRT71,KRTAP1-3,KRTAP1-5,KRTAP13-1,KRTAP26-1,KRTAP3-1,KRTAP4-8,KRTDAP,LCN2,LEF1,LENG8,LGR5,LMBR…	97
urinary tract cancer	1.51e-05	ADAMTS17,ALAS2,AQP2,ARHGAP5,ATXN2L,BASP1,CHD3,CHIT1,CRNN,CTSE,CXCL2,DLX3,EREG,FOS,FOSB,FOXN1,GABRP,GGT1,GJB2,H19,HGF,IL18,KRT24,KRT32,KRT35,KRTAP1-1,KRTAP1-5,KRTAP26-1,KRTAP4-3,KRTAP4-8,KRTAP4-9,KRTAP5-4,LYZ,NAV2,NCOR2,NQO1,OMD,PALLD,PDZK1IP1,PRSS35,REL,RET,RGN,RGS1,RPS6KA6,SCD,SERPINA12,SERPINB2,SERPINB4,SH3PXD2B,SLC39A8,SLC4A1,SLC5A5,SMTN,SNCG,TF,TGFA,TIMP4,TNXB,TRDN,TUBB3,UBE2C,UPF1,WIF1,XIRP2…	66
abnormal morphology of respiratory system	1.52e-05	ABCA12,CARM1,CHL1,COL2A1,DVL3,FOS,GLI1,GLI2,HSD11B1,KDM6B,LEF1,LMNB1,Meg3,MMP14,PTPRS,REL,RGN,SCGB1A1,SOX4,TBX1	20
digestive system cancer	1.53e-05	A2M,AADAC,AADACL2,AADACL3,ABCA12,ABCA5,ADAM33,ADAMTS17,ADAMTS4,ADHFE1,ADIPOQ,ALAS2,ALDH1L1,ANGPT1,APLNR,AQP2,ARHGAP5,ARID3A,ASB5,ATN1,ATP5L,ATXN2L,AZGP1,B3GALT2,BASP1,BCL9L,BEGAIN,C7orf57,CA6,CACNA1G,CALML5,CAPN12,CAPN8,CARM1,CBL,CCNT1,CFD,CHAC1,CHD3,CHL1,CHRDL2,CKAP4,CKMT2,CLEC3A,CNTFR,COL14A1,COL15A1,COL18A1,COL1A1,COL2A1,COL5A1,COL6A6,CORIN,COX7A1,CP,CPEB4,CPZ,CRNN,CRYBA4,CRYM,CSRP3,CXCL14,CXC…	290
cell movement of pancreatic cancer cell lines	1.61e-05	COL1A1,EREG,FOXM1,FSCN1,HGF,LEF1,MMP14,MSX2	8
quantity of cells	1.68e-05	A2M,ADIPOQ,ARID3A,ATN1,CACNA1G,CARM1,CBL,CNTFR,COL18A1,COL1A1,COX6A2,CP,CTSE,CXCL14,CXCL2,CYP2J2,DLG4,DLK1,DLX2,DNM1,FBLIM1,FOS,FOSB,FOXM1,FOXN1,GGT1,GLI1,GLI2,GNMT,GUCA2A,HBA1/HBA2,Hbb-b1,HEYL,HGF,HSD11B1,Ifi202b,IL18,IL1A,IL33,IL36A,LCN2,LEF1,LHX2,LMNB1,LTC4S,MMP11,MMP14,MSX2,MYOZ2,NFIL3,NQO1,PAK3,PLA2G5,PRND,PTPRS,REL,RET,RGS1,RLBP1,RORA,S100A8,S100A9,SERPINB2,SERPINB7,SLC4A1,SNCG,SOX13,SOX15,…	73
abnormal morphology of hair follicle	1.71e-05	DSC1,HR,LEF1,PTPRS,REL,SPINK5,TGFA	7
abnormality of digit	1.81e-05	GJB2,GLI1,GLI2,HOXC13,KRT81,KRT83,KRT86,MSX2	8
abnormal morphology of digestive system	1.82e-05	A2M,ABCA5,ADIPOQ,COL1A1,CP,DLK1,EPHB3,FOS,FOXM1,GLI1,GLI2,GNMT,GUCA2A,HGF,HOXC13,ITGA11,KIF26A,LEF1,LHX2,MMP14,MSX2,NFIL3,NQO1,REL,RET,RGN,RGS1,SMTN,SULF2,TBX1,TGFA	31
function of heart	1.85e-05	ADIPOQ,APLNR,CCNT1,CORIN,COX7A1,CSRP3,CYP2J2,DIO3,IL18,IL33,IRX4,MB,NUPR1,PLA2G5,SLC4A1,SLN,TIMP4	17
invasion of cells	1.92e-05	A2M,ADIPOQ,AZGP1,CA3,CAPN12,CBL,COL18A1,CYP2J2,EREG,FBLIM1,FOS,FOXM1,FSCN1,GLI1,GLI2,HGF,IL18,IL33,KDM6B,LCN2,LEF1,LRRC15,MMP14,MSX2,MTA1,NQO1,PAK3,PALLD,REL,RET,RGN,RORA,RPS6KA6,S100A4,S100A8,S100A9,SCGB1A1,SLC5A5,SNCG,SOX4,TGFA,TIMP4,UNC5B	43
digestive organ tumor	1.94e-05	A2M,AADAC,AADACL2,AADACL3,ABCA12,ABCA5,ADAM33,ADAMTS17,ADAMTS4,ADHFE1,ADIPOQ,ALAS2,ALDH1L1,ANGPT1,APLNR,AQP2,ARHGAP5,ARID3A,ASB5,ATN1,ATP5L,ATXN2L,AZGP1,B3GALT2,BASP1,BCL9L,BEGAIN,C7orf57,CA6,CACNA1G,CALML5,CAPN12,CAPN8,CARM1,CBL,CCNT1,CFD,CHAC1,CHD3,CHL1,CHRDL2,CKAP4,CKMT2,CLEC3A,CNTFR,COL14A1,COL15A1,COL18A1,COL1A1,COL2A1,COL5A1,COL6A6,CORIN,COX7A1,CP,CPEB4,CPZ,CRNN,CRYBA4,CRYM,CSRP3,CXCL14,CXC…	291
differentiation of epithelial cells	2.05e-05	ABCA12,COL18A1,CTSE,DLX3,DSC1,DSG1,DSG4,EREG,FOXM1,FOXN1,FRZB,GLI1,HGF,IL1A,KRT36,MSX2,PTCH2,SPINK5,TBX1,TGFA	20
hyperplasia of exocrine gland	2.07e-05	ADIPOQ,FOS,IL33,LTC4S,MMP14,RORA,S100a7a,SLPI,TGFA	9
abnormal morphology of heart	2.15e-05	ADIPOQ,ARID3A,CKMT2,COL18A1,COL2A1,CSRP3,DLX3,DVL3,FOXM1,IL18,IRX4,LNPEP,MB,MMP14,MSX2,NCOR2,RET,SLC4A1,SMTN,SOX4,TBX1,TCF7L1,TIMP4	23
morphogenesis of cardiovascular system	2.21e-05	ANGPT1,COL18A1,COL1A1,COL2A1,COL5A1,CXCL2,DVL3,FOXN1,HEYL,HGF,MSX2,NCOR2,SOX4,TBX1,TCAP,WNT11,XIRP2	17
angiogenesis	2.22e-05	ADIPOQ,Aldh1a7,ANGPT1,CBL,COL15A1,COL18A1,COL1A1,COL5A1,CXCL14,CXCL2,CYSLTR1,DLX3,EPHB1,EPHB3,EREG,FOS,FOXM1,FOXN1,GLI1,HEYL,HGF,HP,IL18,IL1A,LCN2,LEF1,MB,Meg3,MMP14,NPPC,RETN,RORA,S100A4,S100A8,S100A9,SERPINA3,SLPI,SLURP1,SPINK5,TBX1,TF,TGFA,UNC5B,WNT11	44
cell movement	2.37e-05	A2M,ADAM33,ADIPOQ,Aldh1a7,ANGPT1,APLNR,ARHGAP5,CBL,CCNT1,CHL1,COL18A1,COL1A1,COL2A1,CTSE,CXCL14,CXCL2,CXCL3,CYP2J2,CYSLTR1,Defb14,DLG4,DLX2,DNM1,EPHB1,EPHB3,EREG,EVL,FBLIM1,FOS,FOSB,FOXM1,FSCN1,GJB2,GLI1,GLI2,GUCA2A,HGF,HP,IL18,IL1A,IL33,KDM6B,LCN2,LEF1,LMNB1,LRRC15,LTC4S,LYZ,MB,MMP11,MMP14,MSX2,MTA1,MYOC,NFIL3,NQO1,PAK3,PALLD,PLA2G5,PRND,REL,RET,RETN,RGS1,RPS6KA6,S100A4,S100A8,S100A9,SCGB1A1,SER…	84
development of gastrointestinal tract	2.43e-05	COL1A1,COL2A1,DLX2,DLX3,EPHB3,FOXE1,FOXM1,GLI1,GLI2,HOXC13,LEF1,LHX2,MMP14,MSX2,NFIL3,RET,TBX1,WNT11	18
damage of cartilage tissue	2.49e-05	ADAMTS4,FOS,IL18,IL1A,IL33,SLC39A8,SULF2,TGFA,WIF1	9
migration of embryonic cell lines	2.49e-05	ADIPOQ,ANGPT1,CHL1,COL18A1,CTSE,EPHB3,FOS,HGF,SLC5A5	9
uterine serous papillary cancer	2.51e-05	COL14A1,COL15A1,FOXM1,FRZB,IL18,IL33,KRT34,KRT81,LCN2,PDZK1IP1,SLPI,SMTN,TGFA,TNXB,UBE2C,WFDC2	16
abnormality of limb	2.55e-05	COL2A1,FOS,FRZB,GJB2,GLI1,GLI2,Hbb-b1,HOXC13,IL18,IL1A,IL33,KRT81,KRT83,KRT86,MB,MMP14,MSX2,NPPC,SLURP1,SULF2	20
proliferation of hepatic stellate cells	2.59e-05	ADIPOQ,COL1A1,HGF,MMP14,NPPC,RETN,TF	7
morphology of hair	2.6e-05	A2M,ADIPOQ,DSC1,EREG,FOXE1,FOXN1,HOXC13,LEF1,MSX2,SPINK5,TGFA	11
hypotrichosis	2.67e-05	DSG1,DSG4,HR,KRT25,KRT71	5
lower respiratory tract disorder	2.84e-05	ABCA12,CA3,CA6,COL2A1,CXCL3,CYSLTR1,DLK1,GABRP,GLI2,HSD11B1,LCN2,LMNB1,LTBP4,LYZ,Meg3,MMP14,PLA2G5,PTPRS,RGN,SCGB1A1	20
abnormal morphology of lung	2.84e-05	ABCA12,CARM1,COL2A1,GLI1,GLI2,HSD11B1,KDM6B,LMNB1,Meg3,MMP14,PTPRS,REL,RGN,SOX4	14
gastrointestinal tract cancer	2.86e-05	A2M,AADACL2,AADACL3,ABCA12,ABCA5,ADAM33,ADAMTS17,ADAMTS4,ADHFE1,ADIPOQ,ALAS2,ALDH1L1,ANGPT1,APLNR,AQP2,ARHGAP5,ARID3A,ASB5,ATN1,ATP5L,ATXN2L,AZGP1,B3GALT2,BASP1,BCL9L,BEGAIN,C7orf57,CACNA1G,CALML5,CAPN12,CAPN8,CARM1,CBL,CCNT1,CFD,CHAC1,CHD3,CHL1,CHRDL2,CKAP4,CKMT2,CLEC3A,CNTFR,COL14A1,COL15A1,COL18A1,COL1A1,COL2A1,COL5A1,COL6A6,CORIN,COX7A1,CP,CPEB4,CPZ,CRNN,CSRP3,CXCL14,CXCL2,CXCL3,CYP2J2,CYP2W1…	256
morphology of skeletal muscle	3.15e-05	ADIPOQ,CKMT2,DLX2,HEYL,HSD11B1,LMNB1,MB,Meg3,MMP14,MYH1,MYLPF,PTPRS,SMTNL1,TBX1	14
muscle tumor	3.21e-05	ADAM33,ADAMTS17,ANGPT1,ASB5,BHLHA9,CBL,CHRDL2,COL18A1,COL2A1,CXCL14,FMO2,FOS,FOXM1,FRZB,GIGYF1,GLI1,GLI2,GOLGA7B,GPRC5D,H19,HGF,HR,IL1A,ITGA11,KDM6B,KRT32,KRT75,KRTAP4-9,KRTAP5-4,LTBP4,MATN4,MGST1,MMP11,MMRN1,MYOC,NCKAP5L,NCOR2,NLGN2,PTCH2,RET,RORA,RPS25,SCD,SERPINB2,SLC39A8,SOX4,SOX8,THRSP,TLE2,TUBB3,UBE2C,USP43	52
organization of filaments	3.21e-05	COL14A1,COL1A1,COL2A1,COL5A1,DLG4,EVL,HGF,KRT25,KRT71,MMP11,RET,Tchh,TF,TNXB,TRDN	15
Gastrointestinal Tract Cancer and Tumors	3.33e-05	A2M,AADACL2,AADACL3,ABCA12,ABCA5,ADAM33,ADAMTS17,ADAMTS4,ADHFE1,ADIPOQ,ALAS2,ALDH1L1,ANGPT1,APLNR,AQP2,ARHGAP5,ARID3A,ASB5,ATN1,ATP5L,ATXN2L,AZGP1,B3GALT2,BASP1,BCL9L,BEGAIN,C7orf57,CACNA1G,CALML5,CAPN12,CAPN8,CARM1,CBL,CCNT1,CFD,CHAC1,CHD3,CHL1,CHRDL2,CKAP4,CKMT2,CLEC3A,CNTFR,COL14A1,COL15A1,COL18A1,COL1A1,COL2A1,COL5A1,COL6A6,CORIN,COX7A1,CP,CPEB4,CPZ,CRNN,CSRP3,CXCL14,CXCL2,CXCL3,CYP2J2,CYP2W1…	257
morphology of bone	3.34e-05	ADIPOQ,COL18A1,COL1A1,COL2A1,DLK1,DLX2,DVL3,EPHB3,FBLIM1,FOS,FRZB,GGT1,GLI2,H19,Hbb-b1,HGF,ITGA11,KCNE1B,LEF1,MMP14,MSI1,MSX2,MYOC,NPPC,RGMA,S100A4,SOX4,SOX8,SULF2,TBX1	30
cellular infiltration by leukocytes	3.54e-05	ADIPOQ,CCNT1,CXCL2,CXCL3,CYP2J2,CYSLTR1,GJB2,HGF,IL18,IL1A,IL33,LCN2,LMNB1,LTC4S,MMP14,NQO1,PLA2G5,RETN,S100A8,S100A9,SCGB1A1,UCP2,UNC5B	23
abnormal morphology of cardiovascular system	3.58e-05	ADIPOQ,ARID3A,CKMT2,COL15A1,COL18A1,COL1A1,COL2A1,COL5A1,CSRP3,DLX2,DLX3,DVL3,FOXM1,IL18,IRX4,LEF1,LNPEP,MB,MMP14,MSX2,NCOR2,RET,SLC4A1,SMTN,SOX4,TBX1,TCF7L1,TIMP4	28
nail disease	3.58e-05	GJB2,HOXC13,KRT81,KRT83,KRT86,MSX2	6
consumption of oxygen	3.63e-05	ADIPOQ,CBL,DIO3,FBP1,G0S2,HBA1/HBA2,IL18,NPPC,NRIP1,SCD,SLN,SLURP1,UCP2	13
oral cancer	3.8e-05	ASB5,COL15A1,COL1A1,CORIN,CXCL14,CXCL2,CXCL3,EREG,IL1A,ITGA11,MMP11,NLGN2,PTCH2,S100A8,S100A9,SERPINB7,TUBB3	17
contractility of ventricular myocardium	3.82e-05	ADIPOQ,COX7A1,CSRP3,IL18,IRX4,MB,SLC4A1	7
breast or colorectal cancer	3.85e-05	AADACL3,ABCA12,ABCA5,ADAM33,ADAMTS17,ADAMTS4,ADIPOQ,ALAS2,ALDH1L1,ANGPT1,APLNR,ARHGAP5,ARID3A,ATP5L,ATXN2L,B3GALT2,BCL9L,BEGAIN,C7orf57,CACNA1G,CAPN12,CARM1,CBL,CCNT1,CHAC1,CHD3,CHL1,CKAP4,CLEC3A,CNTFR,COL14A1,COL18A1,COL1A1,COL2A1,COL5A1,COL6A6,COX7A1,CP,CPEB4,CPZ,CRNN,CXCL14,CXCL2,CXCL3,CYP2W1,CYSLTR1,DLG4,DLK1,DSG4,DTX3,DUSP2,DVL3,EMILIN3,EPHB1,EREG,EVL,FABP6,FADS3,FBLIM1,FHOD3,FOS,FOSB,FOXE1,…	202
morphology of skull	3.9e-05	COL18A1,COL2A1,DLX2,EPHB3,FOS,GLI2,KCNE1B,LEF1,MMP14,MSI1,MSX2,NPPC,RGMA,SOX4,SULF2,TBX1	16
abnormal morphology of brain	3.91e-05	ADAMTS4,ARHGAP5,CHL1,COL18A1,COL2A1,CP,EPHB1,EPHB3,GLI1,GLI2,HSD11B1,LEF1,LHX2,LMNB1,MSI1,MSX2,NCOR2,PGAP1,PTPRS,PVALB,RGN,RORA,SEMA7A,SULF2,UPP1	25
cell movement of embryonic cell lines	3.98e-05	ADIPOQ,ANGPT1,CHL1,COL18A1,CTSE,DNM1,EPHB3,FOS,HGF,SLC5A5	10
abnormal morphology of nervous system	4.08e-05	ADAMTS4,ARHGAP5,CHL1,CNTFR,COL18A1,COL2A1,CP,CPEB4,DLG4,DLX2,DNM1,EPHB1,EPHB3,FRZB,GLI1,GLI2,HSD11B1,IGSF9,IL18,KIF26A,LEF1,LHX2,LMNB1,MSI1,MSX2,NCOR2,PGAP1,PTPRS,PVALB,RET,RGN,RORA,SEMA7A,SERPINA3,SULF2,TBX1,UPP1	37
abdominal adenocarcinoma	4.44e-05	A2M,AADACL2,AADACL3,ABCA12,ABCA5,ADAM33,ADAMTS17,ADAMTS4,ADHFE1,ALAS2,ALDH1L1,ANGPT1,APLNR,AQP2,ARHGAP5,ARID3A,ATP5L,ATXN2L,AZGP1,B3GALT2,BASP1,BCL9L,BEGAIN,C7orf57,CACNA1G,CAPN12,CARM1,CCNT1,CHAC1,CHD3,CHL1,CKAP4,CLEC3A,COL14A1,COL15A1,COL18A1,COL2A1,COL5A1,COL6A6,CORIN,COX7A1,CP,CPEB4,CPZ,CRNN,CXCL14,CXCL2,CYP2W1,CYSLTR1,DIO3,DLG4,DLK1,DSG4,DTX3,DVL3,EMILIN3,EPHB1,EPHB3,EREG,EVL,FABP6,FADS3,FAM…	224
accumulation of granulocytes	4.61e-05	ADIPOQ,CXCL2,CXCL3,DSC1,IL18,IL33,LCN2,S100A8,S100A9,SLPI	10
cellular infiltration	4.62e-05	ADIPOQ,CBL,CCNT1,COL2A1,CXCL2,CXCL3,CYP2J2,CYSLTR1,GJB2,HGF,IL18,IL1A,IL33,LCN2,LMNB1,LTC4S,MMP14,NQO1,PLA2G5,RETN,S100A8,S100A9,SCGB1A1,UCP2,UNC5B	25
abnormal morphology of head	4.71e-05	ABCA12,ADAMTS4,ARHGAP5,CHL1,COL18A1,COL2A1,CP,DLK1,DLX2,DVL3,EPHB1,EPHB3,FOS,FOXE1,GGT1,GLI1,GLI2,H19,HOXC13,HSD11B1,ITGA11,KCNE1B,LEF1,LHX2,LMNB1,MMP14,MSI1,MSX2,NCOR2,PGAP1,PTPRS,PVALB,RGMA,RGN,RORA,SCD,SEMA7A,SOX4,SULF2,TBX1,TGFA,UPP1	42
activation of connective tissue cells	4.77e-05	ADIPOQ,ARHGAP5,CBL,DLK1,GGT1,HGF,IL18,IL1A,LHX2,MMP14,PALLD,TGFA	12
cancer of secretory structure	5.27e-05	ABCA12,ADAM33,ADAMTS17,ADIPOQ,ANGPT1,APLNR,AZGP1,B3GALT2,BEGAIN,CACNA1G,CALML5,CAPN8,CBL,CHD3,CHIT1,CHL1,CLEC3A,COL14A1,COL15A1,COL18A1,COL1A1,COL2A1,COL5A1,COL6A6,CPZ,CRYBA4,CRYM,DSG1,DUSP2,EMB,EPHB1,FAM3B,FAM83B,FHOD3,FOS,FOXE1,FOXM1,GABRP,GGT1,GIGYF1,GJB2,GLI1,GNMT,GPRC5D,GSTA3,H19,HEYL,HGF,HP,IL36A,IRX4,KCNJ13,KDM6B,KRT27,KRT28,KRT31,KRT71,KRT75,KRTAP1-3,KRTAP1-5,KRTAP13-1,KRTAP26-1,KRTAP3-1,…	120
transport of oxygen	5.28e-05	HBA1/HBA2,Hbb-b1,MB	3
abnormal morphology of hair	5.32e-05	A2M,ADIPOQ,DSC1,EREG,FOXE1,HOXC13,LEF1,MSX2,SPINK5,TGFA	10
morphology of brain	5.35e-05	ADAMTS4,ARHGAP5,CHL1,COL18A1,COL2A1,CP,EPHB1,EPHB3,FSCN1,GLI1,GLI2,HSD11B1,LEF1,LHX2,LMNB1,MSI1,MSX2,NCOR2,PGAP1,PTPRS,PVALB,RGN,RORA,S100A4,SEMA7A,SULF2,TCF7L1,UPP1	28
morphology of cranium	5.67e-05	COL18A1,COL2A1,DLX2,EPHB3,GLI2,KCNE1B,MMP14,MSX2,NPPC,RGMA,SOX4,TBX1	12
Peyronie disease	5.73e-05	COL14A1,COL15A1,COL18A1,COL1A1,COL2A1,COL5A1	6
advanced Dupuytren contracture	5.73e-05	COL14A1,COL15A1,COL18A1,COL1A1,COL2A1,COL5A1	6
cell movement of myeloid cells	5.79e-05	ADIPOQ,ANGPT1,COL1A1,CTSE,CXCL14,CXCL2,CXCL3,CYP2J2,GJB2,HGF,HP,IL18,IL1A,IL33,LCN2,LMNB1,LTC4S,MMP14,NQO1,PLA2G5,REL,RETN,S100A4,S100A8,S100A9,SCGB1A1,SERPINA3,SLPI,UNC5B	29
hyperkeratosis	5.88e-05	ABCA12,DSC1,DSG1,GJB2,IL1A,IL36A,SERPINB7,SLURP1,SPINK5	9
carcinoma in pancreas	5.9e-05	ABCA12,ADAM33,ADAMTS17,ANGPT1,APLNR,AZGP1,B3GALT2,CACNA1G,CBL,CHD3,CHL1,CLEC3A,COL14A1,COL15A1,COL18A1,COL1A1,COL2A1,COL5A1,COL6A6,CPZ,CRYBA4,CRYM,DSG1,EMB,EPHB1,FAM3B,FAM83B,FOXM1,GABRP,GIGYF1,GJB2,GNMT,GPRC5D,GSTA3,H19,HGF,IL36A,IRX4,KCNJ13,KDM6B,KRT27,KRT28,KRT31,KRT71,KRTAP1-3,KRTAP1-5,KRTAP13-1,KRTAP26-1,KRTAP3-1,KRTAP4-8,KRTDAP,LCN2,LEF1,LENG8,LMBRD2,LTBP4,MBD6,MMP11,MSI1,MSX2,MYH2,NAV2,NBE…	86
differentiation of adipocytes	6.34e-05	A2M,ADIPOQ,CARM1,DLK1,FRZB,HSD11B1,MB,MMP11,MSX2,NCOR2,RETN,RORA,SCD,SH3PXD2B,SOX8,WDFY2,WIF1	17
gastrointestinal carcinoma	6.4e-05	A2M,AADACL3,ABCA12,ABCA5,ADAM33,ADAMTS17,ADAMTS4,ADHFE1,ALAS2,ALDH1L1,ANGPT1,APLNR,AQP2,ARHGAP5,ARID3A,ASB5,ATN1,ATP5L,ATXN2L,AZGP1,B3GALT2,BCL9L,BEGAIN,C7orf57,CACNA1G,CAPN12,CARM1,CCNT1,CHAC1,CHD3,CHL1,CKAP4,CLEC3A,COL14A1,COL15A1,COL18A1,COL1A1,COL2A1,COL5A1,COL6A6,CORIN,COX7A1,CP,CPEB4,CPZ,CRNN,CXCL14,CXCL2,CXCL3,CYSLTR1,DLG4,DLK1,DSG4,DTX3,DVL3,EMILIN3,EPHB1,EREG,EVL,FABP3,FABP6,FADS3,FBLIM1…	186
outgrowth of organism	6.57e-05	COL18A1,CXCL2,IL18,TBX1,TGFA	5
organization of collagen fibrils	6.65e-05	COL14A1,COL1A1,COL2A1,COL5A1,MMP11,TNXB	6
polyarthritis	6.79e-05	COL2A1,DNM1,DUSP2,FOS,FOSB,IL18,IL1A,IL1R2,IL33,NQO1,REL,S100A8,S100A9	13
cellular infiltration by granulocytes	6.91e-05	ADIPOQ,CXCL2,CXCL3,CYP2J2,GJB2,HGF,IL18,IL1A,IL33,LCN2,LTC4S,NQO1,PLA2G5,SCGB1A1,UNC5B	15
proliferation of kidney cancer cell lines	6.91e-05	COL14A1,COL18A1,HGF,SCD,TGFA,TIMP4,WIF1	7
perinatal death	6.93e-05	ABCA12,ARHGAP5,CARM1,CNTFR,COL2A1,CXCL14,DIO3,DLK1,DLX2,DNM1,FOS,FOXM1,GLI1,GLI2,H19,Hbb-b1,HGF,KDM6B,LMNB1,Meg3,MMP14,MYLPF,NLGN2,PTPRS,REL,RET,SOX4,SPINK5,TBX1,WNT11	30
inflammatory response	7.22e-05	A2M,ADIPOQ,ANGPT1,COL18A1,CTSE,CXCL14,CXCL2,CXCL3,CYSLTR1,FOS,GGT1,GLI1,Hamp/Hamp2,HGF,HP,IL18,IL1A,IL22RA2,IL33,IL36A,LCN2,LYZ,MMP14,MTA1,NFIL3,NUPR1,REL,RGS1,RORA,S100A4,S100a7a,S100A8,S100A9,SCGB1A1,SEMA7A,SERPINA3,SLPI	37
morphology of forebrain	7.27e-05	ARHGAP5,CHL1,COL18A1,COL2A1,FSCN1,GLI1,GLI2,LHX2,LMNB1,MSI1,NCOR2,PGAP1,PTPRS,SEMA7A,TCF7L1,UPP1	16
abnormal morphology of central nervous system	7.34e-05	ADAMTS4,ARHGAP5,CHL1,COL18A1,COL2A1,CP,EPHB1,EPHB3,FRZB,GLI1,GLI2,HSD11B1,LEF1,LHX2,LMNB1,MSI1,MSX2,NCOR2,PGAP1,PTPRS,PVALB,RGN,RORA,SEMA7A,SULF2,UPP1	26
migration of cells	7.38e-05	A2M,ADAM33,ADIPOQ,Aldh1a7,ANGPT1,ARHGAP5,CBL,CCNT1,CHL1,COL18A1,COL1A1,CTSE,CXCL14,CXCL2,CXCL3,CYP2J2,CYSLTR1,DLG4,DLX2,EPHB1,EPHB3,EREG,EVL,FBLIM1,FOS,FOXM1,FSCN1,GJB2,GLI1,GLI2,GUCA2A,HGF,HP,IL18,IL1A,IL33,KDM6B,LCN2,LEF1,LMNB1,LRRC15,LTC4S,LYZ,MMP11,MMP14,MSX2,MTA1,MYOC,NFIL3,NQO1,PAK3,PALLD,PLA2G5,REL,RET,RETN,RGS1,S100A4,S100A8,S100A9,SCGB1A1,SERPINA3,SERPINB2,SH3PXD2B,SLC5A5,SLPI,SLURP1,SNC…	75
development of central nervous system	7.58e-05	ATN1,CHL1,COL2A1,CXCL3,DIO3,DLG4,DLX2,EPHB1,EPHB3,GLI1,GLI2,GRASP,HGF,KDM6B,LEF1,LHX2,LMNB1,MSX2,NAV2,NCOR2,PTPRS,RGMA,RORA,RPS6KA6,S100A4,S100A8,S100A9,SOX4,SOX8,TAGLN3,TCF7L1,TULP3	32
growth of embryonic tissue	7.66e-05	ARHGAP5,COL18A1,GLI1,GLI2,HGF,KIF26A,LMNB1,MSI1,MSX2,MYOC,NCOR2,RET,S100A4,TBX1,TCF7L1,TGFA,WNT11	17
obesity	7.72e-05	ADIPOQ,ANGPT1,CA3,CA6,CACNA1G,CBL,COX6A2,CXCL2,DLK1,FOXM1,G0S2,GABRP,HBA1/HBA2,HSD11B1,IL18,MMP11,NRIP1,Ptprv,RETN,SCD,SLC6A14,SLN,SLURP1,SNCG,UCP2,UHMK1	26
development of connective tissue	7.82e-05	ADIPOQ,CARM1,COL2A1,DLK1,DLX2,FOS,FRZB,GGT1,GLI2,HBA1/HBA2,Hbb-b1,HGF,IL18,IL1A,IL33,MMP14,MSX2,S100A8,SLN,SOX4,SOX8,SULF2,WIF1	23
invasion of tumor cells	7.89e-05	ADIPOQ,FOXM1,HGF,LRRC15,MMP14,MTA1,PALLD,REL,RGN,S100A8,S100A9,SCGB1A1,TGFA	13
hyperplasia of goblet cells	8.01e-05	ADIPOQ,IL33,LTC4S,RORA,SLPI	5
abnormal morphology of skull	8.19e-05	COL18A1,COL2A1,DLX2,EPHB3,FOS,GLI2,KCNE1B,LEF1,MMP14,MSI1,MSX2,RGMA,SOX4,SULF2,TBX1	15
necrosis	8.19e-05	A2M,ADIPOQ,ALDH1L1,ANGPT1,ATN1,CA3,CACNA1G,CBL,CCNT1,CHL1,CNTFR,COL18A1,COL1A1,COL2A1,CPEB4,CXCL2,CXCL3,CYP2J2,DLG4,DLK1,DLX2,DNM1,DSG1,EREG,FABP3,FOS,FOSB,FRZB,G0S2,GABRP,GGT1,GJB2,GLI1,GLI2,GNMT,GUCA2A,HEYL,HGF,Ifi202b,IL18,IL1A,IL33,LCE1E,LCN2,LEF1,LGR5,LMNB1,LYZ,MB,Meg3,MMP11,MMP14,MSI1,MSX2,MTA1,MYOC,NCOR2,NFIL3,NQO1,NUPR1,PADI4,PAK3,PALLD,PLA2G5,PMEPA1,PRND,PRR7,REL,RET,RETN,RGN,RPL35A,S100…	97
accumulation of myeloid cells	8.29e-05	ADIPOQ,COL18A1,CXCL2,CXCL3,DSC1,IL18,IL33,LCN2,LTC4S,RET,S100A8,S100A9,SLPI	13
respiratory system development	8.32e-05	ABCA12,CARM1,COL2A1,FOXM1,GLI1,GLI2,HSD11B1,KDM6B,LHX2,LMNB1,Meg3,MMP14,NCOR2,PTPRS,REL,RET,RGN,SOX4,TBX1,TULP3	20
deterioration of connective tissue	8.32e-05	ADAMTS4,CXCL3,FOS,GABRP,IL18,IL1A,IL33,S100A4,SLC39A8,SULF2,TGFA,WIF1	12
biosynthesis of polyunsaturated fatty acids	8.54e-05	ADIPOQ,CNTFR,CXCL3,EREG,GGT1,HGF,IL18,IL1A,IL1R2,IL33,LTC4S,MGST2,PLA2G5,SCD,TGFA	15
growth of skin	8.54e-05	A2M,ADIPOQ,DSC1,DSG4,EREG,FOS,GLI2,HGF,HOXC13,LMNB1,MSX2,PTPRS,REL,SLURP1,TGFA	15
formation of skin lesion	8.68e-05	ABCA12,COL18A1,CTSE,DSC1,FOS,GLI2,LEF1,REL,SPINK5	9
urogenital cancer	9.29e-05	AADACL2,ABCA12,ABCA5,ADAMTS17,ADIPOQ,ALAS2,ALDH1L1,ANGPT1,AQP2,ARHGAP5,ARID3A,ATXN2L,AZGP1,BASP1,BEGAIN,CACNA1G,CALML5,CAPN12,CAPN8,CHD3,CHIT1,CHL1,COL14A1,COL15A1,COL18A1,COL1A1,COL2A1,COL5A1,COL6A6,CORIN,COX7A1,CP,CPEB4,CRNN,CTSE,CXCL14,CXCL2,CYP2W1,CYSLTR1,DIO3,DLX3,DSG4,DUSP2,DVL3,EPHB1,EPHB3,EREG,EVL,FADS3,FAM3B,FAM83B,FHOD3,FOS,FOSB,FOXM1,FOXN1,FRZB,GABRP,GGT1,GIGYF1,GJB2,GLI1,GLI2,GPR141,H…	171
formation of muscle	9.44e-05	ADAMTS4,ANGPT1,CSRP3,DNM1,FHOD3,HGF,ITGA11,LEF1,LHX2,Meg3,MMP14,MYH2,MYLPF,PVALB,SMTN,SMTNL1,SOX15,SOX4,TBX1,TCAP,TNNI2,XIRP2	22
development of connective tissue cells	9.58e-05	ADIPOQ,DLK1,FOS,FRZB,GGT1,GLI2,HGF,IL18,IL1A,IL33,MSX2,S100A8,SLN,SOX8,SULF2,WIF1	16
function of cardiovascular system	9.74e-05	ADIPOQ,APLNR,CCNT1,CORIN,COX7A1,CSRP3,CYP2J2,DIO3,IL18,IL33,IRX4,MB,NUPR1,PLA2G5,SLC4A1,SLN,SLPI,SMTN,SMTNL1,TIMP4	20
cell proliferation of carcinoma cell lines	0.0001	ADIPOQ,ALDH1L1,COL14A1,COL18A1,COL1A1,CYP2J2,EREG,FOXM1,FSCN1,GLI1,HGF,IL18,IL1A,LCN2,MMP14,PADI4,REL,RET,SCD,TGFA,TUBB3,UBE2C,WIF1	23
detachment of epidermis	0.000104	DSC1,SLPI,SPINK5	3
proliferation of epithelial cells	0.000107	ADIPOQ,AQP2,CXCL14,CXCL3,DSG4,EREG,FOS,FOXM1,FOXN1,GLI1,GLI2,HEYL,HGF,IL18,IL22RA2,LCN2,LMNB1,LTBP4,MMP14,REL,RGN,SLURP1,SOX4,SULF2,TBX1,TGFA	26
quantity of metal	0.000109	A2M,ALAS2,CACNA1G,CP,CXCL3,FOS,FXYD4,GUCA2A,Hamp/Hamp2,HBA1/HBA2,Hbb-b1,HGF,HP,KCNE1B,LCN2,LYZ,NPPC,PLA2G5,PRND,RGS1,S100A4,S100A8,S100A9,TF,TGFA,TRDN	26
formation of neutrophil extracellular trap	0.000111	CXCL2,IL18,PADI4,RETN	4
leukocyte migration	0.000114	ADIPOQ,ANGPT1,CBL,CCNT1,COL1A1,CTSE,CXCL14,CXCL2,CXCL3,CYP2J2,CYSLTR1,EVL,FOS,GJB2,GLI1,HGF,HP,IL18,IL1A,IL33,KDM6B,LCN2,LMNB1,LTC4S,LYZ,MMP14,NFIL3,NQO1,PLA2G5,REL,RETN,RGS1,S100A4,S100A8,S100A9,SCGB1A1,SERPINA3,SLPI,UCP2,UNC5B	40
intestinal tumor	0.000116	A2M,AADACL2,AADACL3,ABCA12,ABCA5,ADAM33,ADAMTS17,ADAMTS4,ADHFE1,ADIPOQ,ALAS2,ALDH1L1,ANGPT1,APLNR,AQP2,ARHGAP5,ARID3A,ATN1,ATP5L,ATXN2L,B3GALT2,BASP1,BCL9L,BEGAIN,C7orf57,CACNA1G,CALML5,CAPN12,CAPN8,CARM1,CBL,CCNT1,CFD,CHAC1,CHD3,CHL1,CHRDL2,CKAP4,CKMT2,CLEC3A,CNTFR,COL14A1,COL15A1,COL18A1,COL2A1,COL5A1,COL6A6,CORIN,COX7A1,CP,CPEB4,CPZ,CRNN,CSRP3,CYP2J2,CYP2W1,CYSLTR1,DIO3,DLG4,DLK1,DNM1,DSG1,DSG…	245
weight loss	0.000116	ADIPOQ,CXCL3,DIO3,EREG,Hamp/Hamp2,HOXC13,HSD11B1,IL18,NFIL3,PADI4,RGN,SCGB1A1,SLC4A1,SLN,TGFA,UCP2	16
ductal carcinoma	0.000116	ABCA12,ADAM33,ADAMTS17,ANGPT1,APLNR,AZGP1,B3GALT2,CACNA1G,CBL,CHD3,CHL1,CLEC3A,COL14A1,COL15A1,COL18A1,COL1A1,COL2A1,COL5A1,COL6A6,CPZ,CRYBA4,CRYM,CXCL14,DSG1,EMB,EPHB1,FAM3B,FAM83B,FOS,FOXM1,GIGYF1,GJB2,GNMT,GPRC5D,GSTA3,H19,HGF,IL36A,IRX4,KCNJ13,KDM6B,KRT27,KRT28,KRT31,KRT32,KRT71,KRTAP1-3,KRTAP1-5,KRTAP13-1,KRTAP26-1,KRTAP3-1,KRTAP4-8,KRTDAP,LEF1,LENG8,LMBRD2,LRRC15,LTBP4,MBD6,MMP14,MSI1,MTA1,…	89
fibromatosis	0.000117	COL14A1,COL15A1,COL18A1,COL1A1,COL2A1,COL5A1,GLI2,HGF,RET	9
hyperplasia of epithelial cells	0.000117	ADIPOQ,DLX3,GJB2,IL33,LTC4S,MTA1,RORA,SLPI	8
growth of epithelial tissue	0.000118	ADIPOQ,ANGPT1,AQP2,CBL,COL18A1,CXCL14,CXCL3,DSG4,EREG,FOS,FOXM1,FOXN1,GLI1,GLI2,HEYL,HGF,IL18,IL1A,IL22RA2,LCN2,LMNB1,LTBP4,MMP14,REL,RGN,S100A8,S100A9,SERPINA3,SLURP1,SOX4,SULF2,TBX1,TGFA	33
intestinal cancer	0.000119	A2M,AADACL2,AADACL3,ABCA12,ABCA5,ADAM33,ADAMTS17,ADAMTS4,ADHFE1,ADIPOQ,ALAS2,ALDH1L1,ANGPT1,APLNR,AQP2,ARHGAP5,ARID3A,ATN1,ATP5L,ATXN2L,B3GALT2,BASP1,BCL9L,BEGAIN,C7orf57,CACNA1G,CALML5,CAPN12,CAPN8,CARM1,CBL,CCNT1,CFD,CHAC1,CHD3,CHL1,CHRDL2,CKAP4,CKMT2,CLEC3A,CNTFR,COL14A1,COL15A1,COL18A1,COL2A1,COL5A1,COL6A6,CORIN,COX7A1,CP,CPEB4,CPZ,CRNN,CSRP3,CYP2J2,CYP2W1,CYSLTR1,DIO3,DLG4,DLK1,DNM1,DSG1,DSG…	244
benign connective or soft tissue neoplasm	0.000124	ANGPT1,ASB5,CBL,CHRDL2,COL14A1,COL15A1,COL18A1,COL1A1,COL2A1,COL5A1,CXCL14,FOS,GLI2,H19,HGF,MGST1,MMP11,RET,RORA,RPS25,SOX4	21
growth of vessel	0.000126	ADIPOQ,COL18A1,COL1A1,FOXM1,HGF,HSD11B1,MMP11,MMP14,NPPC,RETN,S100A9,TF	12
differentiation of muscle	0.000126	ADIPOQ,ANKRD2,APLNR,CSRP3,CXCL14,EREG,H19,HEYL,HGF,IL18,IL36G,KDM6B,MMP14,MSX2,PANX3,RORA,SOX8,TBX1	18
morphology of left ventricle	0.000126	ADIPOQ,CKMT2,COX7A1,CSRP3,DIO3,FOXM1,IL18,SLC4A1,SMTN,TIMP4	10
quantity of reactive oxygen species	0.000127	ADIPOQ,ANGPT1,CA3,CP,GGT1,HGF,IL18,IL1A,LCN2,NQO1,PDZK1IP1,RETN,UCP2	13
metabolism of xenobiotic	0.000131	Aldh1a7,CYP2J2,CYP2W1,FMO2,Gsta4,NQO1,RORA	7
fibrous tissue tumor	0.000131	COL14A1,COL15A1,COL18A1,COL1A1,COL2A1,COL5A1,GLI2,HGF,IL18,RET,S100A4	11
osteoarthritis	0.000133	ADAMTS17,ADAMTS4,COL2A1,CXCL2,FRZB,HGF,IL18,MMP11,MMP14,SLC39A8,TF,TIMP4,TUBB3,WNT11	14
morphology of cells	0.000141	A2M,ABCA12,ADAMTS4,ADIPOQ,AQP2,ARHGAP5,ARID3A,CBL,CCNT1,CHL1,CNTFR,COL15A1,COL18A1,COL1A1,COL2A1,COL5A1,CP,CPEB4,CSRP3,CXCL14,DLG4,DLK1,DNM1,EPHB1,EPHB3,FBLIM1,FOS,FOXE1,FOXM1,FSCN1,G0S2,GLI1,GLI2,Hamp/Hamp2,HBA1/HBA2,Hbb-b1,HEYL,HGF,HSD11B1,IGSF9,IL18,IL1A,IL33,KCNE1B,KIF26A,LCN2,LEF1,LMNB1,MB,Meg3,MMP14,MSX2,MYH2,MYOC,NFIL3,PAK3,PALLD,PRND,PTPRS,PVALB,REL,RET,RETN,RGN,RORA,S100A4,SERPINA12,SERP…	80
loss of proteoglycan	0.000146	COL2A1,FOS,IL18,IL1A	4
abnormal morphology of cranium	0.000146	COL18A1,COL2A1,DLX2,EPHB3,GLI2,KCNE1B,MMP14,MSX2,RGMA,SOX4,TBX1	11
large intestine neoplasm	0.000147	A2M,AADACL2,AADACL3,ABCA12,ABCA5,ADAM33,ADAMTS17,ADAMTS4,ADHFE1,ADIPOQ,ALAS2,ALDH1L1,ANGPT1,APLNR,AQP2,ARHGAP5,ARID3A,ATN1,ATP5L,ATXN2L,B3GALT2,BASP1,BCL9L,BEGAIN,C7orf57,CACNA1G,CALML5,CAPN12,CAPN8,CARM1,CBL,CCNT1,CFD,CHAC1,CHD3,CHL1,CHRDL2,CKAP4,CKMT2,CLEC3A,CNTFR,COL14A1,COL15A1,COL18A1,COL2A1,COL5A1,COL6A6,CORIN,COX7A1,CP,CPEB4,CPZ,CRNN,CSRP3,CYP2J2,CYP2W1,CYSLTR1,DIO3,DLG4,DLK1,DNM1,DSG1,DSG…	244
renal lesion	0.000147	ADIPOQ,ALAS2,AQP2,ARHGAP5,ATXN2L,BASP1,CHD3,CRNN,CXCL2,EREG,FOS,FOXN1,GABRP,GGT1,H19,HGF,IL18,KCP,KRT24,KRT32,KRTAP1-1,KRTAP1-5,KRTAP26-1,KRTAP4-9,KRTAP5-4,LYZ,MMP14,NAV2,NCOR2,OMD,PALLD,PDZK1IP1,PRSS35,REL,RET,RGN,RGS1,RPS6KA6,SCD,SERPINB2,SERPINB4,SLC39A8,SLC4A1,SMTN,TGFA,TIMP4,TRDN,TUBB3,UPF1,WFDC2,WIF1,XIRP2,XRN1	53
diabetic foot ulcer disorder	0.000148	COL14A1,COL15A1,COL18A1,COL1A1,COL2A1,COL5A1	6
metabolism of polysaccharide	0.00015	ADIPOQ,ANGPT1,APLNR,CHIT1,COL2A1,CP,GNMT,HGF,IL18,IL1A,IL1R2,NPPC,PPP1R3B,RETN,SULF2	15
differentiation of muscle cells	0.000151	ADIPOQ,ANKRD2,APLNR,CSRP3,CXCL14,EREG,HEYL,HGF,IL18,IL36G,KDM6B,MMP14,MSX2,PANX3,RORA,SOX8,TBX1	17
malignant neoplasm of large intestine	0.000156	A2M,AADACL2,AADACL3,ABCA12,ABCA5,ADAM33,ADAMTS17,ADAMTS4,ADHFE1,ADIPOQ,ALAS2,ALDH1L1,ANGPT1,APLNR,AQP2,ARHGAP5,ARID3A,ATN1,ATP5L,ATXN2L,B3GALT2,BASP1,BCL9L,BEGAIN,C7orf57,CACNA1G,CALML5,CAPN12,CAPN8,CARM1,CBL,CCNT1,CFD,CHAC1,CHD3,CHL1,CHRDL2,CKAP4,CKMT2,CLEC3A,CNTFR,COL14A1,COL15A1,COL18A1,COL2A1,COL5A1,COL6A6,CORIN,COX7A1,CP,CPEB4,CPZ,CRNN,CSRP3,CYP2J2,CYP2W1,CYSLTR1,DIO3,DLG4,DLK1,DNM1,DSG1,DSG…	243
function of muscle	0.000158	ADIPOQ,APLNR,CKMT2,CORIN,COX7A1,CSRP3,HEYL,HSD11B1,IL18,IRX4,MB,MMP14,MYH1,PLA2G5,PVALB,SLC4A1,SLN,SULF2,TIMP4	19
differentiation of neurons	0.00016	APLNR,ATN1,CNTFR,CORIN,DLX2,GLI1,GLI2,GRASP,HEYL,HGF,KDM6B,LEF1,LHX2,LMNB1,NCOR2,NLGN2,RET,S100A4,SPINK5,TBX1,TGFA,TUBB3	22
migration of epithelial cells	0.000161	ADIPOQ,CXCL2,EPHB3,GUCA2A,HGF,LCN2,MMP14,MTA1,SERPINB2,TGFA	10
accumulation of phagocytes	0.000163	COL18A1,CXCL2,CXCL3,DSC1,IL18,IL33,LCN2,LTC4S,S100A8,S100A9,SLPI	11
contractility of cardiac muscle	0.000163	ADIPOQ,APLNR,CORIN,COX7A1,CSRP3,IL18,IRX4,MB,PLA2G5,SLC4A1,SLN	11
inflammation of joint	0.000163	ADAMTS17,ADAMTS4,ADIPOQ,ALAS2,AZGP1,COL2A1,CXCL14,CXCL2,CXCL3,DNM1,DUSP2,ECHDC1,FOS,FOSB,FRZB,G0S2,GABRP,GLI2,HBA1/HBA2,HGF,HP,IL18,IL1A,IL1R2,IL33,LY6G6D,LYZ,MMP11,MMP14,NQO1,PADI4,PANX3,REL,RET,RETN,S100A8,S100A9,SERPINB2,SLC39A8,TF,TGFA,TIMP4,TNXB,TUBB3,WNT11	45
cell proliferation of tumor cell lines	0.000171	A2M,ADAMTS4,ADIPOQ,ALDH1L1,ARID3A,CA3,CACNA1G,CBL,COL14A1,COL18A1,COL1A1,CYP2J2,DLK1,DLX2,DVL3,EREG,FOS,FOSB,FOXM1,FSCN1,GABRP,GGT1,GLI1,GLI2,GNMT,H19,HEYL,HGF,HSD11B1,Ifi202b,IL18,IL1A,LCN2,LEF1,MB,MMP14,MSX2,MTA1,NCOR2,NQO1,NRIP1,PADI4,PDZK1IP1,PMEPA1,REL,RET,RORA,RPS25,S100A4,S100a7a,SCD,SERPINB2,SLPI,SLURP1,SNCG,SOX4,TAGLN3,TF,TGFA,TIMP4,TNXB,TUBB3,UBE2C,WIF1	64
chronic fatigue syndrome	0.000175	A2M,AMY2A,CP,HP,MB,RET,SERPINA3	7
advanced stage Netherton syndrome	0.00018	DSC1,DSG1,SPINK5	3
migration of smooth muscle cells	0.000181	ADIPOQ,CBL,CXCL2,CXCL3,CYP2J2,HGF,IL18,IL1A,NQO1,RETN,S100A4	11
active stage psoriasis	0.000188	FOS,G0S2,NFIL3,SERPINB2	4
transactivation of RNA	0.000191	CARM1,CBL,CCNT1,DNM1,EPHB1,FOS,FOSB,GLI1,GLI2,GLTSCR1,HGF,HR,HSD11B1,Ifi202b,IL1A,IL33,LEF1,MSX2,MTA1,NCOR2,NRIP1,REL,RET,RORA,S100A4,TGFA,UCP2	27
vasculogenesis	0.000191	ADIPOQ,Aldh1a7,ANGPT1,CBL,COL15A1,COL18A1,COL1A1,CXCL14,CXCL2,EPHB3,FOXM1,FOXN1,GLI1,HEYL,HGF,IL18,IL1A,LCN2,LEF1,MB,Meg3,MMP14,NPPC,RETN,RORA,S100A4,S100A8,S100A9,SERPINA3,SLURP1,TBX1,TF,TGFA,UNC5B,WNT11	35
abnormality of foot	0.000192	GJB2,HOXC13,IL18,KRT81,KRT83,KRT86,MSX2	7
arteriosclerosis	0.000208	ADIPOQ,AMY2A,COL18A1,COL2A1,CXCL2,FOS,FOSB,GABRP,HBA1/HBA2,HGF,HP,IL18,IL1A,IL33,LCN2,MMP11,MMP14,PLA2G5,RETN,RGS1,S100A8,S100A9,SCD,SOX4,TUBB3	25
congenital anomaly of skin	0.000225	ABCA12,ADAMTS4,COL1A1,COL5A1,DLX3,GJB2,HOXC13,IL1A,LIPN,LTBP4,TGFA,TNXB	12
metabolism of eicosanoid	0.000228	ADIPOQ,CNTFR,CXCL3,CYP2J2,EREG,GGT1,HGF,IL18,IL1A,IL1R2,IL33,LTC4S,MGST2,PLA2G5,TGFA	15
breast or ovarian carcinoma	0.000233	ABCA12,ADAMTS4,ALDH1L1,ANGPT1,ARHGAP5,ATXN2L,BCL9L,CAPN12,CHD3,CHL1,COL14A1,COL15A1,COL5A1,COL6A6,CORIN,CP,CPEB4,CXCL14,CXCL3,DVL3,EPHB3,EVL,FADS3,FAM83B,FHOD3,FOS,FOXM1,FSCN1,GIGYF1,GLI1,GLI2,HGF,HR,HSD11B1,IL18,IRX4,KRT24,KRT28,KRT31,KRT32,KRT71,KRT75,KRT82,KRTAP1-1,KRTAP1-3,KRTAP1-5,KRTAP4-3,KRTAP4-8,LCN2,LMNB1,LNPEP,LRRC15,LTBP4,MBD6,MMP14,MSI1,MSX2,MTA1,NAV2,NBEAL1,NCKAP5L,NCOR2,NID2,PALLD,P…	90
infiltration by neutrophils	0.000236	ADIPOQ,CXCL2,CXCL3,CYP2J2,GJB2,HGF,IL18,IL1A,IL33,LCN2,NQO1,UNC5B	12
homing of cells	0.000237	ANGPT1,APLNR,CBL,CTSE,CXCL14,CXCL2,CXCL3,CYSLTR1,Defb14,DNM1,EPHB1,HGF,HP,IL18,IL1A,IL33,LCN2,LEF1,MMP14,NQO1,REL,RGS1,S100A4,S100A8,S100A9,SERPINA3,SLPI,TGFA	28
abnormal morphology of bone	0.000237	ADIPOQ,COL18A1,COL2A1,DLX2,DVL3,EPHB3,FBLIM1,FOS,FRZB,GGT1,GLI2,H19,Hbb-b1,KCNE1B,LEF1,MMP14,MSI1,MSX2,NPPC,RGMA,SOX4,SULF2,TBX1	23
female genital tract serous carcinoma	0.000242	COL14A1,COL15A1,COL5A1,CP,FOXM1,FRZB,GLI1,HGF,HSD11B1,IL18,IL33,KRT34,KRT81,LCN2,PDZK1IP1,SLPI,SMTN,TGFA,TNXB,UBE2C,WFDC2	21
formation of gland	0.000245	ADIPOQ,Aldh1a7,ARHGAP5,CBL,GLI1,GLI2,HEYL,HGF,HSD11B1,LEF1,MMP14,MSX2,TBX1,TGFA,THRSP	15
synthesis of eicosanoid	0.000245	ADIPOQ,CNTFR,CXCL3,EREG,GGT1,HGF,IL18,IL1A,IL1R2,IL33,LTC4S,MGST2,PLA2G5,TGFA	14
growth of blood vessel	0.000257	ADIPOQ,COL18A1,COL1A1,HGF,MMP14,NPPC,RETN,TF	8
disorder of iron metabolism	0.000261	CP,Hamp/Hamp2,Hbb-b1,S100A4,TF	5
migration of pancreatic cancer cell lines	0.000265	EREG,FOXM1,FSCN1,HGF,LEF1,MSX2	6
abnormal morphology of cells	0.000273	A2M,ABCA12,ADAMTS4,ADIPOQ,ARID3A,CBL,CHL1,CNTFR,COL15A1,COL18A1,COL2A1,COL5A1,CP,CPEB4,CSRP3,DLG4,DNM1,EPHB1,EPHB3,FOXM1,GLI1,GLI2,Hamp/Hamp2,HBA1/HBA2,Hbb-b1,HGF,HSD11B1,IGSF9,IL18,KCNE1B,KIF26A,LEF1,LMNB1,MB,Meg3,MMP14,NFIL3,PRND,PTPRS,PVALB,REL,RET,RGN,SERPINA12,SERPINA3,SLC4A1,SMTN,SOX4,SPINK5,SULF2,TGFA,TNXB,TRDN,UPP1	54
ingestion by mice	0.000279	ADIPOQ,APLNR,ATN1,CBL,CXCL14,FXYD4,HSD11B1,IL18,IL1A,ITGA11,MYH1,NPPC,SLURP1	13
inflammatory response of endothelial cells	0.000284	IL33,S100A8,S100A9	3
sebaceous gland neoplasia	0.000284	FOS,LEF1,TGFA	3
quantity of neurons	0.000285	A2M,ATN1,CACNA1G,CNTFR,CP,DLG4,DLX2,DNM1,GLI2,HEYL,HGF,IL1A,LEF1,LMNB1,PAK3,PRND,PTPRS,REL,RET,RORA,SNCG,TGFA	22
size of body	0.000286	A2M,ADIPOQ,APLNR,ARHGAP5,ARID3A,ATN1,CKMT2,COL2A1,CXCL14,DIO3,DLK1,DSC1,FOS,FOSB,FXYD4,G0S2,GGT1,GLI1,GLI2,H19,Hbb-b1,HEYL,HSD11B1,ITGA11,LEF1,Meg3,MMP14,MYH1,MYLPF,NLGN2,NPPC,NQO1,PTPRS,RGN,SLC4A1,SLURP1,SULF2,TGFA	38
Hypertrophy	0.00029	ADIPOQ,ANGPT1,CCNT1,CKMT2,COL1A1,CORIN,CSRP3,CYP2J2,FABP3,FOXM1,HGF,HSD11B1,IL18,IL33,IRX4,MB,MYOZ2,NPPC,NUPR1,SLC4A1,SMTN,SNCG,TCAP,TRDN	24
insulin resistance	0.000296	ADIPOQ,AMY2A,CA3,CA6,CFD,COX6A2,DLK1,GNMT,HSD11B1,IL18,IL33,LNPEP,NQO1,RETN,S100A4,SCD,SERPINA12,UCP2	18
parakeratosis	0.000298	ABCA12,DSC1,IL1A,SPINK5	4
skin appendage neoplasm	0.000298	FOS,GLI2,LEF1,TGFA	4
ichthyosis	0.000302	ABCA12,GJB2,HOXC13,LIPN,TGFA	5
cell movement of leukocytes	0.000309	ADIPOQ,ANGPT1,CCNT1,COL1A1,CTSE,CXCL14,CXCL2,CXCL3,CYP2J2,CYSLTR1,FOS,GJB2,HGF,HP,IL18,IL1A,IL33,LCN2,LMNB1,LTC4S,MMP14,NFIL3,NQO1,PLA2G5,REL,RETN,RGS1,S100A4,S100A8,S100A9,SCGB1A1,SERPINA3,SLPI,UCP2,UNC5B	35
branching morphogenesis of ureter	0.00031	RET,WNT11	2
color of skin tissue	0.00031	FOXN1,Hamp/Hamp2	2
development of epithelial barrier	0.00031	DLX3,GJB2	2
development of fourth branchial arch	0.00031	Aldh1a7,TBX1	2
formation of metatarsal bone	0.00031	GLI1,GLI2	2
quantity of colonocytes	0.00031	GUCA2A,HGF	2
regression of notochord	0.00031	GLI1,GLI2	2
thickening of brain septum	0.00031	CYSLTR1,LTC4S	2
tumorigenesis of sebaceous gland tumor	0.00031	FOS,LEF1	2
tumorigenesis of malignant tumor	0.000312	COL18A1,FOS,FOXM1,GLI1,GLI2,HGF,IL18,IL1A,MMP14,MTA1,NID2,NQO1,REL,RET,SERPINB2,TGFA	16
proliferation of bone cells	0.000318	ADIPOQ,APLNR,CBL,HGF,IL18,MSX2,PANX3,SOX8	8
mineralization of cells	0.000325	CHRDL2,HGF,MMP14,MSX2,RGN,SOX8,WNT11	7
liver carcinoma	0.000357	AADAC,AADACL2,ABCA12,ABCA5,ADAM33,ADAMTS17,ADAMTS4,ANGPT1,ARHGAP5,ATN1,ATXN2L,BCL9L,C7orf57,CA6,CACNA1G,CAPN8,CARM1,CCNT1,CHD3,CNTFR,COL18A1,COL1A1,COL2A1,COL5A1,COL6A6,CORIN,CP,CPEB4,CRNN,CSRP3,CXCL14,CXCL2,CYP2W1,DNM1,DSG1,DSG4,EMILIN3,FABP6,FAM167A,FAM83B,FBP1,FHOD3,FMO2,FOS,FOXE1,FOXM1,GIGYF1,GLI1,GLI2,GLTSCR1,GNMT,GSTA3,HBA1/HBA2,HGF,HP,HR,IL18,IL1R2,IRX4,KDM6B,KIF26A,KLHL28,KRT31,KRT32,KRT3…	142
growth of bone tissue	0.000366	ADIPOQ,APLNR,CBL,HGF,IL18,MSX2,PANX3,SOX8	8
liver lesion	0.000366	A2M,AADAC,AADACL2,ABCA12,ABCA5,ADAM33,ADAMTS17,ADAMTS4,ADIPOQ,AMY2A,ANGPT1,ARHGAP5,ATN1,ATXN2L,BCL9L,C7orf57,CA6,CACNA1G,CAPN8,CARM1,CBL,CCNT1,CHD3,CNTFR,COL18A1,COL1A1,COL2A1,COL5A1,COL6A6,CORIN,CP,CPEB4,CRNN,CSRP3,CXCL14,CXCL2,CXCL3,CYP2W1,DLK1,DNM1,DSG1,DSG4,EMILIN3,FABP6,FAM167A,FAM83B,FBP1,FHOD3,FMO2,FOS,FOXE1,FOXM1,GIGYF1,GLI1,GLI2,GLTSCR1,GNMT,GSTA3,HBA1/HBA2,HGF,HP,HR,IL18,IL1R2,IL33,IRX4…	152
morphology of hair shaft	0.000367	FOXE1,MSX2,SPINK5,TGFA	4
hyperplasia of secretory structure	0.000369	ADIPOQ,FOS,FOXM1,HSD11B1,IL33,LTC4S,MMP14,RET,RORA,S100a7a,SLPI,TGFA	12
formation of lung	0.000376	ABCA12,CARM1,COL2A1,FOXM1,GLI1,GLI2,HSD11B1,KDM6B,LMNB1,Meg3,MMP14,NCOR2,PTPRS,REL,RET,RGN,SOX4	17
connective or soft tissue tumor	0.000389	ADAM33,ADAMTS17,ANGPT1,ASB5,BHLHA9,CARM1,CBL,CHD3,CHRDL2,COL14A1,COL15A1,COL18A1,COL1A1,COL2A1,COL5A1,CXCL14,FMO2,FOS,FOXM1,FRZB,GIGYF1,GLI1,GLI2,GOLGA7B,GPRC5D,H19,HGF,HR,IL18,IL1A,ITGA11,KDM6B,KRT32,KRT75,KRTAP4-3,KRTAP4-8,KRTAP4-9,KRTAP5-4,LTBP4,MATN4,MGST1,MMP11,MMRN1,MYOC,NCKAP5L,NCOR2,NLGN2,PTCH2,RET,RORA,RPS25,S100A4,SCD,SERPINB2,SLC39A8,SOX4,SOX8,THRSP,TLE2,TUBB3,UBE2C,USP43	62
function of cardiac muscle	0.000401	ADIPOQ,APLNR,CORIN,COX7A1,CSRP3,IL18,IRX4,MB,PLA2G5,SLC4A1,SLN,TIMP4	12
migration of cervical cancer cell lines	0.000416	CXCL2,EREG,FBLIM1,HGF,PALLD,S100A8,SH3PXD2B	7
atherosclerosis	0.000418	ADIPOQ,AMY2A,COL18A1,CXCL2,FOS,FOSB,GABRP,HBA1/HBA2,HGF,HP,IL18,IL1A,IL33,LCN2,MMP11,MMP14,PLA2G5,RETN,RGS1,S100A8,S100A9,SCD,SOX4,TUBB3	24
hemosiderosis	0.000421	CP,Hamp/Hamp2,Hbb-b1	3
mitosis of hepatocytes	0.000421	FOXM1,HGF,TGFA	3
quantity of neutrophils	0.000431	ADIPOQ,GNMT,IL18,IL1A,IL33,IL36A,LCN2,NQO1,RORA,S100A8,S100A9,SERPINB2,TF,TGFA	14
vascularization of absolute anatomical region	0.000437	ADIPOQ,CBL,COL18A1,HGF,IL18,MB,MMP14,RORA,S100A4,TGFA	10
development of glioma	0.000448	ANGPT1,GLI1,H19,HGF	4
hereditary palmoplantar keratoderma	0.000448	DSG1,GJB2,SERPINB7,SLURP1	4
vascularization of eye	0.000449	ADIPOQ,CBL,COL18A1,HGF,IL18,MMP14,RORA,S100A4,TGFA	9
kidney carcinoma	0.000459	ALAS2,AQP2,ARHGAP5,ATXN2L,BASP1,CHD3,CRNN,CXCL2,EREG,FOS,FOXN1,GABRP,GGT1,HGF,IL18,KRT24,KRT32,KRTAP1-1,KRTAP1-5,KRTAP26-1,KRTAP4-9,KRTAP5-4,LYZ,NAV2,NCOR2,OMD,PALLD,PDZK1IP1,PRSS35,REL,RET,RGN,RGS1,RPS6KA6,SCD,SERPINB2,SERPINB4,SLC39A8,SLC4A1,SMTN,TGFA,TRDN,UPF1,WIF1,XIRP2,XRN1	46
morphology of vasculature	0.000463	A2M,ADIPOQ,ANGPT1,COL15A1,COL18A1,COL1A1,COL5A1,DLK1,DLX2,DLX3,FOXM1,GJB2,HGF,IL18,LEF1,MMP14,RGN,SOX4,TBX1,TCF7L1	20
oral tumor	0.000472	ASB5,ATN1,COL15A1,COL1A1,CORIN,CXCL14,CXCL2,CXCL3,EREG,IL1A,ITGA11,MMP11,NLGN2,PTCH2,S100A8,S100A9,SERPINB7,TUBB3	18
morphology of telencephalon	0.000475	ARHGAP5,CHL1,COL18A1,FSCN1,GLI1,GLI2,LHX2,MSI1,NCOR2,PTPRS,SEMA7A,UPP1	12
renal cancer	0.000477	ALAS2,AQP2,ARHGAP5,ATXN2L,BASP1,CHD3,CRNN,CXCL2,EREG,FOS,FOXN1,GABRP,GGT1,H19,HGF,IL18,KRT24,KRT32,KRTAP1-1,KRTAP1-5,KRTAP26-1,KRTAP4-9,KRTAP5-4,LYZ,NAV2,NCOR2,OMD,PALLD,PDZK1IP1,PRSS35,REL,RET,RGN,RGS1,RPS6KA6,SCD,SERPINB2,SERPINB4,SLC39A8,SLC4A1,SMTN,TGFA,TIMP4,TRDN,TUBB3,UPF1,WIF1,XIRP2,XRN1	49
concentration of fatty acid	0.00049	ADIPOQ,CBL,CYSLTR1,DLK1,FABP3,FOS,HSD11B1,IL18,IL1A,IL1R2,LTC4S,PLA2G5,RETN,SCD,TGFA,UCP2	16
neonatal death	0.000499	ABCA12,CARM1,CNTFR,COL2A1,DLK1,DLX2,DNM1,FOS,GLI1,GLI2,HGF,KDM6B,LMNB1,MMP14,MYLPF,NLGN2,PTPRS,REL,RET,SPINK5,TBX1,WNT11	22
ductal pancreatic carcinoma	0.000501	ABCA12,ADAM33,ADAMTS17,ANGPT1,APLNR,AZGP1,B3GALT2,CACNA1G,CBL,CHD3,CHL1,CLEC3A,COL14A1,COL15A1,COL18A1,COL1A1,COL2A1,COL5A1,COL6A6,CPZ,CRYBA4,CRYM,DSG1,EMB,EPHB1,FAM3B,FAM83B,FOXM1,GIGYF1,GJB2,GNMT,GPRC5D,GSTA3,H19,HGF,IL36A,IRX4,KCNJ13,KDM6B,KRT27,KRT28,KRT31,KRT71,KRTAP1-3,KRTAP1-5,KRTAP13-1,KRTAP26-1,KRTAP3-1,KRTAP4-8,KRTDAP,LEF1,LENG8,LMBRD2,LTBP4,MBD6,MSI1,MYH2,NAV2,NBEAL1,NCKAP5L,NCOR2,NID2…	80
abnormality of adipose tissue	0.000503	ADIPOQ,CBL,DLK1,HSD11B1,IL33,LEF1,PTPRS,SERPINA12,SMTN,SOX8,TGFA	11
chronic skin disorder	0.000503	CHIT1,DSC1,EREG,FSCN1,GJB2,LCN2,S100A8,S100A9,SERPINB4,TNXB,UPP1	11
morphogenesis of heart	0.000503	ANGPT1,COL2A1,COL5A1,DVL3,HEYL,NCOR2,SOX4,TBX1,TCAP,WNT11,XIRP2	11
malignant neoplasm of aerodigestive tract	0.000508	ANGPT1,AQP2,ASB5,ATN1,CHD3,COL15A1,COL1A1,CORIN,CXCL14,CXCL2,CXCL3,EREG,FABP3,GLI1,HGF,IL1A,INMT,ITGA11,KDM6B,KRT28,KRTAP1-1,KRTAP4-3,KRTAP5-4,LTBP4,LYZ,MMP11,NLGN2,NQO1,PADI3,PTCH2,S100A8,S100A9,SERPINB7,SLC5A5,TGFA,TGM6,TMPRSS11F,TUBB3	38
morphology of liver	0.000513	A2M,ABCA5,ADIPOQ,COL1A1,CP,CXCL14,DLK1,FABP6,FOXM1,G0S2,GNMT,HGF,LHX2,NQO1,REL,RGN,SERPINA12,TGFA	18
abnormal morphology of vibrissae	0.000514	HOXC13,LEF1,MSX2,SPINK5,TGFA	5
acute kidney injury	0.000514	AQP2,GGT1,IL18,LCN2,LYZ	5
chemotaxis	0.000524	ANGPT1,APLNR,CBL,CTSE,CXCL14,CXCL2,CXCL3,CYSLTR1,Defb14,EPHB1,HGF,HP,IL18,IL1A,IL33,LCN2,LEF1,MMP14,REL,RGS1,S100A4,S100A8,S100A9,SERPINA3,SLPI,TGFA	26
proliferation of osteoblasts	0.000525	ADIPOQ,APLNR,CBL,HGF,IL18,PANX3,SOX8	7
morphology of neurons	0.000535	A2M,ADAMTS4,CHL1,CNTFR,CP,CPEB4,DLG4,DNM1,EPHB1,EPHB3,GLI1,GLI2,HGF,IGSF9,KIF26A,LMNB1,MYOC,PAK3,PTPRS,PVALB,RET,S100A4,SERPINA3,SNCG,SULF2,UPP1	26
Ehlers-Danlos syndrome	0.000539	ADAMTS4,COL1A1,COL5A1,TNXB	4
disproportionate dwarfism	0.000539	COL2A1,GGT1,MMP14,NPPC	4
myosarcoma	0.000548	ADAM33,ADAMTS17,BHLHA9,COL18A1,COL2A1,FMO2,FOS,FOXM1,FRZB,GIGYF1,GLI1,GLI2,GOLGA7B,GPRC5D,HGF,HR,IL1A,ITGA11,KDM6B,KRT32,KRT75,KRTAP4-9,KRTAP5-4,LTBP4,MATN4,MMRN1,MYOC,NCKAP5L,NCOR2,NLGN2,PTCH2,SCD,SERPINB2,SLC39A8,SOX8,THRSP,TLE2,TUBB3,UBE2C,USP43	40
synthesis of fatty acid	0.000553	ADIPOQ,CNTFR,CXCL3,EREG,GGT1,HGF,IL18,IL1A,IL1R2,IL33,LTC4S,MGST2,PLA2G5,PVALB,RGN,SCD,TGFA	17
abnormal morphology of vasculature	0.000557	A2M,COL15A1,COL18A1,COL1A1,COL5A1,DLK1,DLX2,DLX3,FOXM1,GJB2,HGF,IL18,LEF1,MMP14,RGN,SOX4,TBX1,TCF7L1	18
secretion of lipid	0.000559	ABCA12,ADIPOQ,FOSB,HGF,HSD11B1,IL1A,NFIL3,PLA2G5,RET,RETN,SCD,TGFA	12
invasion of tumor	0.000571	ADIPOQ,FOXM1,HGF,LRRC15,MMP14,MTA1,PALLD,REL,RGN,S100A8,S100A9,SCGB1A1,SLPI,TGFA	14
migration of kidney cell lines	0.000579	CHL1,CTSE,EPHB3,FBLIM1,HGF,MMP14,RET,SLC5A5	8
abnormal morphology of notochord	0.000581	COL2A1,GLI1,GLI2,SOX4,TCF7L1	5
neoplasia of mammary gland	0.000581	HEYL,HGF,MMP11,MMP14,TGFA	5
atrophy of renal medulla	0.000594	ADAMTS4,AQP2,SLC4A1	3
focal or diffuse nonepidermolytic palmoplantar keratoderma	0.000594	DSG1,SERPINB7,SLURP1	3
ischemic acute renal failure	0.000594	AQP2,IL18,LCN2	3
morphology of heart ventricle	0.000612	ADIPOQ,CKMT2,COL18A1,COX7A1,CSRP3,DIO3,FOXM1,HEYL,IL18,SLC4A1,SMTN,SOX4,TBX1,TIMP4	14
Rheumatic Disease	0.000638	ADAMTS17,ADAMTS4,ADIPOQ,ALAS2,AZGP1,COL1A1,COL2A1,CXCL14,CXCL2,CXCL3,DNM1,DUSP2,ECHDC1,FOS,FOSB,FRZB,G0S2,GABRP,GLI2,HBA1/HBA2,HGF,HP,IL18,IL1A,IL1R2,IL33,LCN2,LY6G6D,LYZ,MMP11,MMP14,NQO1,PADI4,PANX3,REL,RET,RETN,RGS1,S100A8,S100A9,SERPINB2,SLC39A8,TF,TGFA,TIMP4,TNXB,TUBB3,WNT11	48
abnormal morphology of eyelid aperture	0.000644	DLK1,MSX2,SCD,TGFA	4
morphogenesis of cochlea	0.000644	DVL3,FRZB,GLI2,TBX1	4
quantity of antral follicle	0.000644	ANGPT1,GGT1,IL1A,TF	4
gastrointestinal adenocarcinoma	0.000648	A2M,AADACL3,ABCA12,ABCA5,ADAM33,ADAMTS17,ADAMTS4,ADHFE1,ALAS2,ALDH1L1,ANGPT1,APLNR,ARHGAP5,ARID3A,ATP5L,ATXN2L,AZGP1,B3GALT2,BCL9L,BEGAIN,C7orf57,CACNA1G,CAPN12,CARM1,CCNT1,CHAC1,CHD3,CHL1,CKAP4,CLEC3A,COL14A1,COL18A1,COL2A1,COL5A1,COL6A6,CORIN,COX7A1,CP,CPEB4,CPZ,CRNN,CYSLTR1,DLG4,DLK1,DSG4,DTX3,DVL3,EMILIN3,EPHB1,EVL,FABP3,FABP6,FADS3,FBLIM1,FHOD3,FOS,FOXE1,FOXM1,FSCN1,GGT1,GIGYF1,GLI1,GLI2,GLT…	172
quantity of steroid	0.000649	ADIPOQ,CXCL14,DLG4,DLK1,FABP6,GNMT,HGF,HP,HSD11B1,IL18,IL1A,IL33,KCNE1B,LCN2,LGR5,PVALB,RETN,RGN,RORA,SCD,SERPINA12,SLURP1,UHMK1	23
abnormal morphology of forebrain	0.000655	ARHGAP5,CHL1,COL18A1,COL2A1,GLI1,GLI2,LHX2,MSI1,NCOR2,PGAP1,PTPRS,SEMA7A,UPP1	13
development of kidney cell lines	0.000655	EPHB3,HGF,LCN2,RET,TGFA	5
invasion of tissue	0.000656	COL18A1,EVL,GLI1,HGF,IL33,MMP11,MMP14,MTA1,NQO1,RET,RORA,SCGB1A1	12
metabolism of peptide	0.000682	ATN1,CORIN,CYP2J2,FMO2,GGT1,IL18,IL1A,LTC4S,MGST1,MGST2,SMTNL1,UHMK1	12
quantity of bone tissue	0.000684	ADIPOQ,COL1A1,COL2A1,FBLIM1,FOS,FOSB,GGT1,HSD11B1,IL1A,MMP14,MSX2	11
renal cell cancer	0.000687	ALAS2,AQP2,ARHGAP5,ATXN2L,BASP1,CHD3,CRNN,CXCL2,EREG,FOS,FOXN1,GABRP,GGT1,HGF,IL18,KRT24,KRT32,KRTAP1-1,KRTAP1-5,KRTAP26-1,KRTAP4-9,KRTAP5-4,LYZ,NAV2,NCOR2,OMD,PALLD,PDZK1IP1,PRSS35,REL,RET,RGS1,RPS6KA6,SCD,SERPINB2,SERPINB4,SLC39A8,SLC4A1,SMTN,TGFA,TRDN,UPF1,WIF1,XIRP2,XRN1	45
metabolism of reactive oxygen species	0.000704	ADIPOQ,APLNR,COL18A1,COX6A2,CXCL14,CXCL2,FBP1,FOS,GGT1,Gsta4,HBA1/HBA2,HGF,HP,IL18,MMP14,NQO1,RETN,RORA,S100A8,SERPINA3,SH3PXD2B,TF,TGFA,UCP2	24
myeloproliferative disorder	0.000716	ABCA12,ADAMTS17,AMY2A,ATN1,C7orf57,CA6,CALML5,CBL,CHIT1,CHL1,CLEC3A,COL6A6,DTX3,DVL3,EPHB3,FAM83B,FHOD3,FOXM1,GPR141,HBA1/HBA2,HEYL,HP,IL18,IL22RA2,IL36A,ITGA11,KCNJ13,KDM6B,KRT28,KRT32,KRT36,KRT40,KRT73,KRT81,KRT83,KRT86,KRTAP1-1,KRTAP1-3,KRTAP1-5,KRTAP11-1,KRTAP16-1,KRTAP3-3,KRTAP4-3,KRTAP4-8,KRTAP4-9,LCE1E,LCN2,LIPN,LYZ,MYH1,MYH2,NAV2,NID2,NLGN2,NQO1,PADI4,PPP1R3B,RET,RPS25,SERPINA3,SERPINB12,…	77
hepatobiliary system cancer	0.00072	AADAC,AADACL2,ABCA12,ABCA5,ADAM33,ADAMTS17,ADAMTS4,ANGPT1,ARHGAP5,ATN1,ATXN2L,BCL9L,C7orf57,CA6,CACNA1G,CAPN8,CARM1,CCNT1,CHD3,CNTFR,COL18A1,COL1A1,COL2A1,COL5A1,COL6A6,CORIN,CP,CPEB4,CRNN,CSRP3,CXCL14,CXCL2,CYP2W1,DNM1,DSC1,DSG1,DSG4,EMILIN3,EREG,FABP6,FAM167A,FAM83B,FBP1,FHOD3,FMO2,FOS,FOXE1,FOXM1,GGT1,GIGYF1,GLI1,GLI2,GLTSCR1,GNMT,GSTA3,HBA1/HBA2,HGF,HP,HR,IL18,IL1R2,IRX4,KDM6B,KIF26A,KLHL28,K…	147
development of abdomen	0.000744	ADIPOQ,ANGPT1,CXCL14,EREG,FOS,FOXM1,GGT1,GLI2,Hbb-b1,HGF,HP,HSD11B1,IL1A,ITGA11,LCN2,Meg3,MMP14,NFIL3,NPPC,Ptprv,RET,RETN,SOX4,SOX8,SULF2,TF,WNT11	27
Edema	0.000752	ABCA5,ADIPOQ,ANGPT1,CA3,CA6,COL18A1,FOXM1,GABRP,GLI2,HBA1/HBA2,HGF,IL33,LHX2,MB,MSI1,RETN,SOX4,TBX1,UPP1	19
invasion of tumor cell lines	0.000753	A2M,ADIPOQ,AZGP1,CA3,CAPN12,CBL,COL18A1,CYP2J2,EREG,FBLIM1,FOXM1,FSCN1,GLI1,HGF,KDM6B,LCN2,LEF1,MMP14,MSX2,MTA1,PALLD,REL,RORA,RPS6KA6,S100A4,S100A9,SNCG,SOX4,TGFA,TIMP4,UNC5B	31
deposition of extracellular matrix	0.000762	ANGPT1,CHRDL2,HGF,LTBP4	4
abnormal morphology of adipose tissue	0.000775	ADIPOQ,CBL,DLK1,HSD11B1,LEF1,PTPRS,SERPINA12,SMTN,TGFA	9
abnormal morphology of telencephalon	0.000776	ARHGAP5,CHL1,COL18A1,GLI1,GLI2,LHX2,MSI1,NCOR2,PTPRS,SEMA7A,UPP1	11
gonadal tumor	0.000783	ABCA12,ALDH1L1,ANGPT1,AZGP1,CAPN12,CHL1,COL15A1,COL18A1,COL5A1,COL6A6,CORIN,CP,CPEB4,CXCL14,EPHB1,EPHB3,EVL,FADS3,FAM83B,FHOD3,FOS,FOXM1,GIGYF1,GLI1,GLI2,H19,HGF,HP,HR,HSD11B1,IRX4,KRT24,KRT31,KRT75,KRTAP1-5,LCN2,LEF1,LGR5,LNPEP,LTBP4,MB,MMP14,MSX2,NAV2,NBEAL1,NCKAP5L,NCOR2,PGAP1,RET,RORA,SEMA6C,SLPI,SMTN,SMTNL1,SOX13,TF,TNXB,TUBB3,UBE2C,UPP1,WFDC2,WNT11	62
cancer of mammary gland	0.000806	HEYL,MMP11,MMP14	3
oral cavity carcinoma	0.000811	ASB5,COL15A1,CORIN,CXCL14,CXCL2,CXCL3,EREG,IL1A,ITGA11,MMP11,NLGN2,SERPINB7,TUBB3	13
abnormal morphology of tooth	0.000811	FOS,GLI2,ITGA11,LEF1,MMP14,MSX2,TBX1	7
Ovarian Cancer and Tumors	0.000817	ABCA12,ALDH1L1,ANGPT1,AZGP1,CAPN12,CHL1,COL15A1,COL18A1,COL5A1,COL6A6,CORIN,CP,CPEB4,CXCL14,EPHB1,EPHB3,EVL,FADS3,FAM83B,FHOD3,FOS,FOXM1,GIGYF1,GLI1,GLI2,H19,HGF,HP,HR,HSD11B1,IRX4,KRT24,KRT31,KRT75,KRTAP1-5,LCN2,LGR5,LNPEP,LTBP4,MB,MMP14,MSX2,NAV2,NBEAL1,NCKAP5L,NCOR2,PGAP1,RET,RORA,SEMA6C,SLPI,SMTN,SMTNL1,SOX13,TF,TNXB,TUBB3,UBE2C,WFDC2,WNT11	60
necrosis of epithelial tissue	0.000818	ADIPOQ,ANGPT1,CA3,COL18A1,CXCL3,DLX2,FOS,GLI1,GLI2,HEYL,HGF,IL18,IL33,LCN2,MSI1,MSX2,MYOC,PLA2G5,REL,RGN,S100A8,SCD,SEMA7A,SERPINA3,TGFA,UCP2,UNC5B	27
skin carcinoma	0.000822	ANGPT1,BCL9L,CBL,CHL1,CKMT2,COL15A1,COL18A1,DNM1,FOS,GLI1,GLI2,GPR141,HGF,HSD11B1,ITGA11,KRT35,KRT73,KRTAP15-1,KRTAP4-3,LEF1,LGR5,LHX2,MMP11,MMP14,MOGAT1,MYH1,MYH2,NCKAP5L,NRIP1,PTCH2,SCGB1A1,SEMA4G,SOX13,TGFA,TRDN,UCMA,UPF1,XIRP2	38
nerve sheath tumor	0.000823	ANGPT1,CHL1,FOXM1,HGF,RET	5
cell movement of phagocytes	0.000861	ADIPOQ,ANGPT1,COL1A1,CTSE,CXCL14,CXCL2,CXCL3,CYP2J2,GJB2,HGF,HP,IL18,IL1A,IL33,LCN2,LMNB1,MMP14,NQO1,REL,RETN,S100A4,S100A8,S100A9,SERPINA3,SLPI,UNC5B	26
mobilization of cells	0.000869	ANGPT1,CXCL14,CXCL2,CXCL3,FOS,HGF,LCN2	7
soft tissue sarcoma cancer	0.000884	ADAM33,ADAMTS17,BHLHA9,COL18A1,COL2A1,FMO2,FOS,FOXM1,FRZB,GIGYF1,GLI1,GLI2,GOLGA7B,GPRC5D,HGF,HR,IL18,IL1A,ITGA11,KDM6B,KRT32,KRT75,KRTAP4-9,KRTAP5-4,LTBP4,MATN4,MMRN1,MYOC,NCKAP5L,NCOR2,NLGN2,PTCH2,RET,S100A4,SCD,SERPINB2,SLC39A8,SOX8,THRSP,TLE2,TUBB3,UBE2C,USP43	43
neovascularization of eye	0.000884	ADIPOQ,CBL,COL18A1,HGF,IL18,RORA,S100A4,TGFA	8
concentration of cholesterol	0.00089	ADIPOQ,CXCL14,DLK1,FABP6,GNMT,HGF,HP,HSD11B1,IL33,RETN,RGN,RORA,SCD,SERPINA12,SLURP1,UHMK1	16
quantity of adipose tissue	0.000896	ADIPOQ,ARHGAP5,CBL,CFD,CXCL14,DLK1,G0S2,HSD11B1,IL18,NQO1,PTPRS,RETN,SCD,SLURP1,UCP2	15
cell movement of granulocytes	0.000918	ADIPOQ,CXCL14,CXCL2,CXCL3,CYP2J2,GJB2,HGF,IL18,IL1A,IL33,LCN2,LTC4S,NQO1,PLA2G5,S100A8,S100A9,SCGB1A1,SLPI,UNC5B	19
abnormal morphology of vestibular dark cells	0.000918	EPHB3,KCNE1B	2
breakdown of elastic tissue	0.000918	A2M,SLPI	2
chemotaxis of mesenchymal stem cells	0.000918	HGF,S100A4	2
classic Ehlers-Danlos syndrome	0.000918	COL1A1,COL5A1	2
inflammation of endothelial cells	0.000918	S100A8,S100A9	2
iron deficiency anemia	0.000918	Hamp/Hamp2,TF	2
lack of palatal shelf	0.000918	COL2A1,DLX2	2
migration of PTC cells	0.000918	FOXM1,HGF	2
mitogenesis of BMMC cells	0.000918	CYSLTR1,LTC4S	2
obstruction of bile duct	0.000918	GJB2,HGF	2
onset of amyotrophic lateral sclerosis	0.000918	NFIL3,PVALB	2
regulation of neutrophils	0.000918	S100A8,S100A9	2
stimulation of basophils	0.000918	IL18,IL33	2
synthesis of reactive oxygen species	0.000934	ADIPOQ,APLNR,COL18A1,COX6A2,CXCL14,CXCL2,FBP1,FOS,GGT1,Gsta4,HBA1/HBA2,HGF,HP,IL18,MMP14,NQO1,RETN,RORA,S100A8,SERPINA3,TF,TGFA,UCP2	23
chemotaxis of phagocytes	0.000942	ANGPT1,CTSE,CXCL14,CXCL2,CXCL3,HP,IL18,IL1A,IL33,LCN2,REL,S100A4,S100A8,S100A9,SERPINA3,SLPI	16
myeloid leukemia	0.000951	ADAMTS17,AMY2A,ATN1,C7orf57,CA6,CALML5,CBL,CHIT1,CHL1,CLEC3A,COL6A6,DTX3,DVL3,EPHB3,FAM83B,FHOD3,FOXM1,GPR141,HBA1/HBA2,HEYL,HP,IL36A,ITGA11,KCNJ13,KDM6B,KRT28,KRT32,KRT36,KRT40,KRT73,KRT81,KRT83,KRT86,KRTAP1-1,KRTAP1-3,KRTAP1-5,KRTAP11-1,KRTAP16-1,KRTAP3-3,KRTAP4-3,KRTAP4-8,KRTAP4-9,LCE1E,LIPN,LYZ,MYH1,MYH2,NAV2,NID2,NLGN2,NQO1,PADI4,PPP1R3B,RET,RPS25,SERPINA3,SERPINB12,SERPINB2,SERPINB7,SLC5A5,…	72
liquid tumor	0.000967	ABCA12,ADAMTS17,AMY2A,ATN1,BCL9L,C7orf57,CA6,CALML5,CBL,CHIT1,CHL1,CKMT2,CLEC3A,COL1A1,COL2A1,COL6A6,DTX3,DVL3,EPHB3,FAM3B,FAM83B,FHOD3,FOXM1,GLI1,GPR141,HBA1/HBA2,HEYL,HP,IL18,IL22RA2,IL36A,IL36B,ITGA11,KCNJ13,KDM6B,KRT28,KRT32,KRT36,KRT40,KRT73,KRT81,KRT83,KRT86,KRTAP1-1,KRTAP1-3,KRTAP1-5,KRTAP11-1,KRTAP16-1,KRTAP3-3,KRTAP4-3,KRTAP4-8,KRTAP4-9,LCE1E,LCN2,LEF1,LIPN,LMBRD2,LYZ,MYH1,MYH2,NAV2,NID2…	87
tumorigenesis of benign tumor	0.000991	FOS,GLI2,IL1A,Ptprv,RET,S100A4,S100A9,SERPINB2	8
weight gain	0.000992	A2M,ADIPOQ,AZGP1,CA3,CA6,CACNA1G,CBL,CORIN,FOS,GABRP,H19,HSD11B1,MOGAT1,NPPC,SCD,SERPINA12,SLC4A1	17
cell death	0.001	A2M,ADIPOQ,ALDH1L1,ANGPT1,AQP2,ATN1,BASP1,CA3,CACNA1G,CBL,CCNT1,CHL1,CNTFR,COL18A1,COL1A1,COL2A1,CP,CPEB4,CTSE,CXCL2,CXCL3,CYP2J2,DIO3,DLG4,DLK1,DLX2,DNM1,DSG1,DUSP2,EREG,FABP3,FBLIM1,FOS,FOSB,FOXM1,FRZB,G0S2,GABRP,GGT1,GJB2,GLI1,GLI2,GNMT,GUCA2A,HBA1/HBA2,HEYL,HGF,HP,Ifi202b,IL18,IL1A,IL33,KCNE1B,KDM6B,LCE1E,LCN2,LEF1,LGR5,LHX2,LMNB1,LYZ,MB,Meg3,MMP11,MMP14,MSI1,MSX2,MTA1,MYOC,NCOR2,NFIL3,NQO1,N…	113
homing of leukocytes	0.00101	ANGPT1,CTSE,CXCL14,CXCL2,CXCL3,CYSLTR1,HP,IL18,IL1A,IL33,LCN2,NQO1,REL,RGS1,S100A4,S100A8,S100A9,SERPINA3,SLPI	19
biosynthesis of peptide	0.00102	GGT1,IL18,IL1A,LTC4S,MGST2	5
eyelids open at birth	0.00102	DSC1,EREG,PTPRS,SOX4,TGFA	5
vascularization of cornea	0.00102	COL18A1,HGF,IL18,MMP14,S100A4	5
outgrowth of cells	0.00102	A2M,Aldh1a7,ANGPT1,ARHGAP5,BASP1,CHL1,CXCL2,EPHB3,HBA1/HBA2,HGF,IL18,KIF26A,MMP14,PALLD,PTPRS,REL,RET,S100A4,SEMA7A,SGK223,TGFA	21
cell movement of connective tissue cells	0.00103	ADIPOQ,ANGPT1,CBL,COL1A1,EPHB1,FOS,HGF,IL33,MMP14,PAK3,PALLD,RETN,TGFA	13
morphogenesis of head	0.00103	COL1A1,COL2A1,COL5A1,CRYBA4,DVL3,EPHB1,FRZB,GLI1,GLI2,HOXC13,LEF1,MSX2,TBX1,TULP3	14
differentiation of nervous system	0.00104	APLNR,ATN1,CNTFR,CORIN,DLX2,GLI1,GLI2,GRASP,HEYL,HGF,KDM6B,LEF1,LHX2,LMNB1,NCOR2,NLGN2,RET,S100A4,SOX8,SPINK5,TBX1,TGFA,TUBB3	23
generation of filaments	0.00104	COL2A1,FRZB,MYOC,MYOT	4
morphogenesis of kidney cell lines	0.00104	HGF,LCN2,RET,TGFA	4
intestinal adenocarcinoma	0.00105	AADACL3,ABCA12,ABCA5,ADAM33,ADAMTS17,ADAMTS4,ALAS2,ALDH1L1,ANGPT1,APLNR,ARHGAP5,ARID3A,ATP5L,ATXN2L,B3GALT2,BCL9L,BEGAIN,C7orf57,CACNA1G,CAPN12,CARM1,CCNT1,CHAC1,CHD3,CHL1,CKAP4,CLEC3A,COL18A1,COL2A1,COL5A1,COL6A6,COX7A1,CP,CPEB4,CPZ,CRNN,CYSLTR1,DLG4,DLK1,DSG4,DTX3,DVL3,EMILIN3,EPHB1,EVL,FABP6,FADS3,FBLIM1,FHOD3,FOS,FOXE1,FOXM1,FSCN1,GGT1,GIGYF1,GLI1,GLI2,GLTSCR1,H19,HEYL,HR,IGSF9,IL18,IL1A,IL1R…	157
hereditary hypotrichosis	0.00106	HR,KRT25,KRT71	3
burn	0.00107	COL14A1,COL15A1,COL18A1,COL1A1,COL2A1,COL5A1	6
Movement Disorders	0.00109	A2M,ABCA5,AMY2A,ANKRD2,APLNR,ATN1,ATP5L,BASP1,BBOX1,CA3,CA6,CACNA1G,CNTFR,CP,CRYM,FOS,FOSB,GABRP,GLI1,GLI2,HP,IL18,IL1A,LCN2,LGR5,MB,MSI1,MYOZ2,PRND,PRRT2,Ptprv,PVALB,RET,RGN,RORA,SCD,SERPINA3,SLURP1,SMTN,SNCG,SOX4,TGM6,TNNI2,TUBB3	44
abnormal morphology of skeleton	0.0011	ADIPOQ,COL2A1,FRZB,GLI2,Hbb-b1,HOXC13,KCP,MMP14,MSX2,NPPC,REL,RGN,SOX4,SULF2,TBX1	15
binding of NFkB binding site	0.00111	ADIPOQ,FOS,HGF,IL1A,IL33,REL,SLPI,TGFA	8
carcinoma in breast	0.00111	ADAMTS4,ARHGAP5,ATXN2L,BCL9L,CHD3,COL14A1,COL5A1,COL6A6,CXCL14,CXCL3,DVL3,FOS,FOXM1,FSCN1,GLI1,HGF,IL18,KRT28,KRT32,KRT71,KRT82,KRTAP1-1,KRTAP1-3,KRTAP4-3,KRTAP4-8,LCN2,LMNB1,LRRC15,LTBP4,MBD6,MMP14,MSI1,MTA1,NBEAL1,NID2,PALLD,PMEPA1,PRRT2,PTCH2,PXMP2,REL,RET,S100A4,SLPI,SMTN,TCHHL1,TGFA,TIMP4,TNXB,TSPAN8,TUBB3,UBE2C,UCMA,WFDC2,XIRP2,YIPF7	56
endometriosis	0.00111	ADIPOQ,ANGPT1,COL18A1,DUSP2,FOS,G0S2,HGF,IL18,IL1A,IL1R2,MGST1,MMP11,MMP14,NFIL3,NRIP1,REL,S100A8,S100A9,SLPI,WFDC2	20
formation of mammary gland	0.00111	ADIPOQ,ARHGAP5,CBL,GLI1,GLI2,HEYL,HGF,LEF1,MMP14,MSX2,TGFA,THRSP	12
oral squamous cell carcinoma	0.00111	ASB5,COL15A1,CORIN,CXCL14,CXCL2,CXCL3,EREG,IL1A,ITGA11,NLGN2,SERPINB7,TUBB3	12
soft tissue neoplasm	0.00113	ADAM33,ADAMTS17,ANGPT1,BHLHA9,COL18A1,COL2A1,FMO2,FOS,FOXM1,FRZB,GIGYF1,GLI1,GLI2,GOLGA7B,GPRC5D,HGF,HR,IL18,IL1A,ITGA11,KDM6B,KRT32,KRT75,KRTAP4-9,KRTAP5-4,LTBP4,MATN4,MMRN1,MYOC,NCKAP5L,NCOR2,NLGN2,PTCH2,RET,S100A4,SCD,SERPINB2,SLC39A8,SOX8,THRSP,TLE2,TUBB3,UBE2C,USP43	44
abnormal morphology of incisor	0.00113	GLI2,ITGA11,LEF1,MMP14,TBX1	5
ovarian cancer	0.00114	ABCA12,ALDH1L1,ANGPT1,AZGP1,CAPN12,CHL1,COL15A1,COL18A1,COL5A1,COL6A6,CORIN,CP,CPEB4,CXCL14,EPHB3,EVL,FADS3,FAM83B,FHOD3,FOS,FOXM1,GIGYF1,GLI1,GLI2,H19,HGF,HP,HR,HSD11B1,IRX4,KRT24,KRT31,KRT75,KRTAP1-5,LCN2,LGR5,LNPEP,LTBP4,MB,MMP14,MSX2,NAV2,NBEAL1,NCKAP5L,NCOR2,PGAP1,RORA,SEMA6C,SLPI,SMTN,SMTNL1,SOX13,TF,TNXB,TUBB3,UBE2C,WFDC2,WNT11	58
liver cancer	0.00116	AADAC,AADACL2,ABCA12,ABCA5,ADAM33,ADAMTS17,ADAMTS4,ANGPT1,ARHGAP5,ATN1,ATXN2L,BCL9L,C7orf57,CA6,CACNA1G,CAPN8,CARM1,CCNT1,CHD3,CNTFR,COL18A1,COL1A1,COL2A1,COL5A1,COL6A6,CORIN,CP,CPEB4,CRNN,CSRP3,CXCL14,CXCL2,CYP2W1,DNM1,DSG1,DSG4,EMILIN3,FABP6,FAM167A,FAM83B,FBP1,FHOD3,FMO2,FOS,FOXE1,FOXM1,GIGYF1,GLI1,GLI2,GLTSCR1,GNMT,GSTA3,HBA1/HBA2,HGF,HP,HR,IL18,IL1R2,IRX4,KDM6B,KIF26A,KLHL28,KRT31,KRT32,KRT3…	143
acute leukemia	0.00117	ADAMTS17,AMY2A,ATN1,C7orf57,CA6,CALML5,CBL,CHIT1,CHL1,CLEC3A,COL6A6,DTX3,DVL3,EPHB3,FAM83B,FHOD3,FOXM1,GPR141,HBA1/HBA2,HEYL,HP,IL36A,ITGA11,KCNJ13,KDM6B,KRT28,KRT32,KRT36,KRT40,KRT73,KRT81,KRT83,KRT86,KRTAP1-1,KRTAP1-3,KRTAP1-5,KRTAP11-1,KRTAP16-1,KRTAP3-3,KRTAP4-3,KRTAP4-8,KRTAP4-9,LCE1E,LEF1,LIPN,LMBRD2,LYZ,MYH1,MYH2,NAV2,NID2,NLGN2,NQO1,PADI4,PPP1R3B,RET,RPS25,SERPINA3,SERPINB12,SERPINB2,SERP…	74
microcytic anemia	0.00121	CP,Hamp/Hamp2,SLC4A1,TF	4
cell movement of neutrophils	0.00121	ADIPOQ,CXCL14,CXCL2,CXCL3,CYP2J2,GJB2,HGF,IL18,IL1A,IL33,LCN2,NQO1,S100A8,S100A9,SLPI,UNC5B	16
chemotaxis of leukocytes	0.00122	ANGPT1,CTSE,CXCL14,CXCL2,CXCL3,CYSLTR1,HP,IL18,IL1A,IL33,LCN2,REL,RGS1,S100A4,S100A8,S100A9,SERPINA3,SLPI	18
rhabdomyosarcoma	0.00123	ADAM33,ADAMTS17,BHLHA9,COL18A1,COL2A1,FMO2,FOS,FRZB,GIGYF1,GLI1,GLI2,GOLGA7B,GPRC5D,HGF,HR,IL1A,ITGA11,KDM6B,KRT32,KRT75,KRTAP4-9,KRTAP5-4,LTBP4,MATN4,MMRN1,MYOC,NCKAP5L,NCOR2,NLGN2,PTCH2,SCD,SERPINB2,SLC39A8,SOX8,THRSP,TLE2,TUBB3,USP43	38
acute lung injury	0.00124	ANGPT1,AZGP1,GABRP,HBA1/HBA2,IL18,NCOR2,RETN,TF	8
tooth development	0.00124	COL1A1,DLX2,DLX3,GLI2,LEF1,MMP14,MSX2,TBX1	8
feeding	0.00124	ADIPOQ,ATN1,CNTFR,CXCL14,DLX2,DNM1,FOSB,FXYD4,HSD11B1,IL1A,ITGA11,MYH1,SCD,SLC6A14,SLN,SLURP1	16
invasion of pancreatic cancer cell lines	0.00125	AZGP1,EREG,FOXM1,HGF,MMP14	5
metastasis of melanoma cell lines	0.00125	COL18A1,CSRP3,DLX2,HGF,IL18	5
abnormal morphology of abdomen	0.00129	A2M,ABCA5,ADIPOQ,AZGP1,CBL,COL18A1,COL1A1,CP,DLK1,EPHB3,FOS,FOXM1,GGT1,GNMT,GUCA2A,Hbb-b1,HGF,HP,HSD11B1,KCP,KIF26A,LEF1,LHX2,MMP14,NFIL3,NQO1,NUPR1,REL,RET,RGN,RGS1,SCGB1A1,SLC4A1,SMTN,SOX4,TGFA,WNT11	37
neoplasia of tumor cell lines	0.00129	COL18A1,CSRP3,CXCL2,CXCL3,DLX2,DUSP2,EREG,FOS,FOXM1,FSCN1,HGF,IL18,PDZK1IP1,S100A4,Serpinb3b/Serpinb3c,SERPINB4,SNCG	17
abnormal morphology of neurons	0.0013	ADAMTS4,CHL1,CNTFR,CP,CPEB4,DLG4,DNM1,EPHB1,EPHB3,GLI1,GLI2,IGSF9,KIF26A,LMNB1,PTPRS,PVALB,RET,SERPINA3,SULF2,UPP1	20
hyperplasia of skin	0.00133	CTSE,DLX3,DSC1,FOS,GJB2,HR,S100A9,SERPINB4,UPP1	9
proliferation of neural precursor cells	0.00135	GLI1,GLI2,HGF,KIF26A,LMNB1,NCOR2	6
sprouting	0.00136	A2M,ANGPT1,BASP1,COL18A1,CPEB4,DLG4,EMB,EPHB1,EPHB3,FOS,GRASP,HGF,IGSF9,LCN2,MMP14,PVALB,RET,SULF2,TGFA,UNC5B	20
abnormal morphology of telencephalic vesicle	0.00136	LEF1,PGAP1,TCF7L1	3
accumulation of myeloid-derived suppressor cells	0.00136	ADIPOQ,IL18,RET	3
apoptosis of skin cell lines	0.00136	GLI1,GLI2,HGF	3
development of breast cancer cell lines	0.00136	COL18A1,FOS,HGF	3
formation of ophthalmic vesicle	0.00136	COL2A1,LHX2,MSX2	3
hypoperistalsis	0.00136	DLX2,RET,SMTN	3
transport of molecule	0.00137	A2M,ABCA12,ABCA5,ADHFE1,ADIPOQ,ALAS2,ANGPT1,AQP2,ATP5L,CACNA1G,CNTFR,COL1A1,CP,CRYM,CXCL2,CXCL3,CYSLTR1,DIO3,FABP3,FABP6,FOSB,GJB2,GRASP,GUCA2A,Hamp/Hamp2,HBA1/HBA2,Hbb-b1,HGF,HP,HSD11B1,IL1A,IL33,KRT71,LCN2,LTBP4,MB,NFIL3,NPPC,PGAP1,PLA2G5,PPP1R3B,PRND,RET,RETN,S100A8,S100A9,SCD,SLC39A8,SLC4A1,SLC5A5,SLC6A14,SLC7A8,SLN,SNCG,TF,TGFA,TTYH3,UHMK1,UPF1	59
quantity of heavy metal	0.00137	ALAS2,CP,Hamp/Hamp2,Hbb-b1,HP,LCN2,TF	7
intestinal carcinoma	0.00137	AADACL3,ABCA12,ABCA5,ADAM33,ADAMTS17,ADAMTS4,ALAS2,ALDH1L1,ANGPT1,APLNR,ARHGAP5,ARID3A,ATP5L,ATXN2L,B3GALT2,BCL9L,BEGAIN,C7orf57,CACNA1G,CAPN12,CARM1,CCNT1,CHAC1,CHD3,CHL1,CKAP4,CLEC3A,COL18A1,COL2A1,COL5A1,COL6A6,COX7A1,CP,CPEB4,CPZ,CRNN,CYSLTR1,DLG4,DLK1,DSG4,DTX3,DVL3,EMILIN3,EPHB1,EVL,FABP6,FADS3,FBLIM1,FHOD3,FOS,FOXE1,FOXM1,FSCN1,GGT1,GIGYF1,GLI1,GLI2,GLTSCR1,H19,HEYL,HR,IGSF9,IL18,IL1A,IL1R…	159
morphology of skeleton	0.00138	ADIPOQ,COL2A1,FRZB,GLI2,Hbb-b1,HOXC13,ITGA11,KCP,MMP14,MSX2,NPPC,REL,RGN,SOX4,SULF2,TBX1	16
acute inflammatory response	0.00139	CXCL2,IL1A,LCN2,NUPR1	4
production of nitrite	0.00139	IL1A,LNPEP,MTA1,NPPC	4
progression of digestive organ tumor	0.00139	COL1A1,CXCL14,HGF,IL18	4
bone marrow cancer	0.00143	ABCA12,ADAMTS17,AMY2A,ATN1,C7orf57,CA6,CALML5,CBL,CHIT1,CHL1,CLEC3A,COL6A6,DTX3,DVL3,EPHB3,FAM83B,FHOD3,FOXM1,GPR141,HBA1/HBA2,HEYL,HP,IL36A,ITGA11,KCNJ13,KDM6B,KRT28,KRT32,KRT36,KRT40,KRT73,KRT81,KRT83,KRT86,KRTAP1-1,KRTAP1-3,KRTAP1-5,KRTAP11-1,KRTAP16-1,KRTAP3-3,KRTAP4-3,KRTAP4-8,KRTAP4-9,LCE1E,LCN2,LIPN,LYZ,MYH1,MYH2,NAV2,NID2,NLGN2,NQO1,PADI4,PPP1R3B,RET,RPS25,SERPINA3,SERPINB12,SERPINB2,SERP…	74
acute myeloid leukemia	0.00144	ADAMTS17,AMY2A,ATN1,C7orf57,CA6,CALML5,CBL,CHIT1,CHL1,CLEC3A,COL6A6,DTX3,DVL3,EPHB3,FAM83B,FHOD3,FOXM1,GPR141,HBA1/HBA2,HEYL,HP,IL36A,ITGA11,KCNJ13,KDM6B,KRT28,KRT32,KRT36,KRT40,KRT73,KRT81,KRT83,KRT86,KRTAP1-1,KRTAP1-3,KRTAP1-5,KRTAP11-1,KRTAP16-1,KRTAP3-3,KRTAP4-3,KRTAP4-8,KRTAP4-9,LCE1E,LIPN,LYZ,MYH1,MYH2,NAV2,NID2,NLGN2,NQO1,PADI4,PPP1R3B,RPS25,SERPINA3,SERPINB12,SERPINB2,SERPINB7,SLC5A5,SMTN…	70
colorectal adenocarcinoma	0.00145	AADACL3,ABCA12,ABCA5,ADAM33,ADAMTS17,ADAMTS4,ALAS2,ALDH1L1,ANGPT1,APLNR,ARHGAP5,ARID3A,ATP5L,ATXN2L,B3GALT2,BCL9L,BEGAIN,C7orf57,CACNA1G,CAPN12,CARM1,CCNT1,CHAC1,CHD3,CHL1,CKAP4,CLEC3A,COL18A1,COL2A1,COL5A1,COL6A6,COX7A1,CP,CPEB4,CPZ,CRNN,CYSLTR1,DLG4,DLK1,DSG4,DTX3,DVL3,EMILIN3,EPHB1,EVL,FABP6,FADS3,FBLIM1,FHOD3,FOS,FOXE1,FOXM1,FSCN1,GGT1,GIGYF1,GLI1,GLI2,GLTSCR1,HEYL,HR,IGSF9,IL18,IL1A,IL1R2,IN…	156
morphology of cardiac valve	0.00146	COL18A1,COL2A1,HEYL,MSX2,SOX4,TBX1	6
export of molecule	0.00147	ABCA12,ABCA5,ADIPOQ,CP,CRYM,CXCL3,DIO3,IL33,NPPC,S100A8,S100A9,SCD,SLC4A1,UHMK1,UPF1	15
morphology of limb	0.00147	COL2A1,FOS,FRZB,GLI1,GLI2,Hbb-b1,HOXC13,HSD11B1,ITGA11,MB,MMP14,MSX2,NPPC,SLURP1,SULF2	15
abnormal morphology of limb	0.00148	COL2A1,FOS,FRZB,GLI1,GLI2,Hbb-b1,HOXC13,MB,MMP14,MSX2,NPPC,SLURP1,SULF2	13
hypertrophy of heart	0.0015	ADIPOQ,ANGPT1,CCNT1,CKMT2,CORIN,CSRP3,CYP2J2,FABP3,HGF,IL18,IL33,IRX4,MB,MYOZ2,SLC4A1,SMTN,TCAP	17
cell proliferation of sarcoma cell lines	0.0015	COL1A1,FOS,FOXM1,GLI1,HGF,HSD11B1,Ifi202b,IL18,PADI4,SLURP1	10
damage of lung	0.00152	ANGPT1,AZGP1,GABRP,HBA1/HBA2,IL18,NCOR2,RETN,S100A8,SEMA7A,SLPI,TF	11
activation of hepatic stellate cells	0.00152	DLK1,HGF,IL1A,LHX2,TGFA	5
invasion of mammary tumor cells	0.00152	ADIPOQ,LRRC15,PALLD,REL,S100A8	5
fatty acid metabolism	0.00153	ABCA12,ABCA5,ADIPOQ,CNTFR,CXCL3,CYP2J2,EREG,FABP3,FABP6,GGT1,HGF,IL18,IL1A,IL1R2,IL33,LTC4S,MGST2,NQO1,PLA2G5,PVALB,RGN,S100A8,S100A9,SCD,TGFA,TNXB	26
abnormal morphology of liver	0.00153	A2M,ABCA5,ADIPOQ,COL1A1,CP,DLK1,FOXM1,GNMT,HGF,LHX2,NQO1,REL,RGN	13
cecum adenocarcinoma	0.00155	AADACL3,ABCA5,ADAMTS4,ATXN2L,BCL9L,CHD3,COL18A1,COL6A6,CP,EMILIN3,EVL,FADS3,FHOD3,GGT1,GIGYF1,GLI1,GLTSCR1,KRT39,KRTAP4-3,KRTAP4-8,MBD6,MMRN1,MSX2,MTA1,NCKAP5L,NCOR2,NRIP1,PRRT2,RGMA,S100A8,S100A9,SLC6A14,SMTN,TNXB,TRDN,XRN1	36
abnormality of renal medulla	0.00159	ADAMTS4,AQP2,MMP14,SLC4A1	4
synthesis of prostaglandin E2	0.0016	ADIPOQ,CNTFR,EREG,HGF,IL18,IL1A,IL1R2,PLA2G5,TGFA	9
quantity of mitochondria	0.00167	DNM1,FABP3,SCD,SLN,UCP2	5
colorectal neoplasia	0.00168	AADACL3,ABCA12,ABCA5,ADAM33,ADAMTS17,ADAMTS4,ADIPOQ,ALAS2,ALDH1L1,ANGPT1,APLNR,ARHGAP5,ARID3A,ATP5L,ATXN2L,B3GALT2,BCL9L,BEGAIN,C7orf57,CACNA1G,CAPN12,CARM1,CBL,CCNT1,CHAC1,CHD3,CHL1,CKAP4,CLEC3A,CNTFR,COL18A1,COL2A1,COL5A1,COL6A6,COX7A1,CP,CPEB4,CPZ,CRNN,CYP2W1,CYSLTR1,DLG4,DLK1,DSG4,DTX3,DUSP2,DVL3,EMILIN3,EPHB1,EPHB3,EREG,EVL,FABP6,FADS3,FBLIM1,FHOD3,FOS,FOXE1,FOXM1,FSCN1,GGT1,GIGYF1,GLI1,GLI2…	175
mobilization of blood cells	0.00169	ANGPT1,CXCL14,CXCL2,CXCL3,FOS,LCN2	6
leukemia	0.00171	ADAMTS17,AMY2A,ATN1,BCL9L,C7orf57,CA6,CALML5,CBL,CHIT1,CHL1,CKMT2,CLEC3A,COL1A1,COL2A1,COL6A6,DTX3,DVL3,EPHB3,FAM3B,FAM83B,FHOD3,FOXM1,GLI1,GPR141,HBA1/HBA2,HEYL,HP,IL36A,IL36B,ITGA11,KCNJ13,KDM6B,KRT28,KRT32,KRT36,KRT40,KRT73,KRT81,KRT83,KRT86,KRTAP1-1,KRTAP1-3,KRTAP1-5,KRTAP11-1,KRTAP16-1,KRTAP3-3,KRTAP4-3,KRTAP4-8,KRTAP4-9,LCE1E,LEF1,LIPN,LMBRD2,LYZ,MYH1,MYH2,NAV2,NID2,NLGN2,NQO1,PADI4,PPP1R3B…	83
development of enteric nervous system	0.00171	KIF26A,RET,SOX8	3
leakage of blood vessel	0.00171	CYSLTR1,FOXM1,SLPI	3
synthesis of glutathione	0.00171	GGT1,LTC4S,MGST2	3
upper aero-digestive squamous cell carcinoma	0.00171	AQP2,ASB5,ATN1,COL15A1,COL1A1,CORIN,CXCL14,CXCL2,CXCL3,EREG,GLI1,IL1A,ITGA11,KDM6B,KRTAP1-1,KRTAP4-3,KRTAP5-4,NLGN2,SERPINB7,TGM6,TUBB3	21
oxidation of lipid	0.00174	AADAC,ADIPOQ,Aldh1a7,CYP2J2,FABP3,G0S2,HSD11B1,MB,SCD,SLN,SNCG,UCP2	12
transport of heavy metal	0.00175	ALAS2,CP,Hamp/Hamp2,Hbb-b1,HP,LCN2,PRND,SLC39A8,TF	9
activation of cells	0.00175	ADIPOQ,ANGPT1,ARHGAP5,CBL,CXCL2,CXCL3,DLK1,FOS,FRZB,GGT1,Hamp/Hamp2,HGF,HSD11B1,IL18,IL1A,IL33,IL36A,IL36B,IL36G,LCN2,LHX2,MGST1,MMP14,NCOR2,NFIL3,NLGN2,PALLD,PLA2G5,REL,RET,RETN,RGMA,RORA,S100A8,S100A9,SLPI,TF,TGFA,UBE2C	39
homeostasis of lipid	0.00176	ABCA12,ADIPOQ,CBL,CP,FABP3,FABP6,HSD11B1,RETN,RORA,SCD,THRSP	11
loss of neurons	0.00176	ADIPOQ,ATN1,CNTFR,DLX2,GJB2,PRND,RET,SOX4,TGFA,UCP2	10
size of bone	0.00178	ADIPOQ,COL1A1,COL2A1,DLK1,FBLIM1,FOS,GGT1,ITGA11,LEF1,MMP14,MSX2,MYOC,NPPC,S100A4,SOX8	15
Cytosis	0.00178	ADAMTS4,ADIPOQ,CBL,CXCL3,Hamp/Hamp2,HBA1/HBA2,IL18,IL1A,IL22RA2,IL33,LCN2,LHX2,LMNB1,RET,S100A9,SLC4A1,TUBB3	17
branching of cells	0.00181	A2M,ANGPT1,BASP1,COL18A1,CPEB4,DLG4,EPHB1,EPHB3,FOS,GRASP,HGF,IGSF9,LCN2,PALLD,PVALB,RET,SULF2,TGFA,UNC5B	19
iron overload	0.00181	CP,Hamp/Hamp2,Hbb-b1,S100A4	4
scattering of tumor cell lines	0.00181	HGF,MMP14,MSX2,RET	4
synthesis of leukotriene	0.00181	CXCL3,GGT1,IL18,LTC4S,MGST2,PLA2G5	6
abnormal morphology of male genital organ	0.00181	GLI1,GLI2	2
acantholysis	0.00181	DSC1,DSG1	2
allergic sensitization	0.00181	IL1A,IL33	2
branching of tubular cells	0.00181	COL18A1,HGF	2
deformation of mice	0.00181	COL1A1,GLI1	2
distal arthrogryposis type 2B	0.00181	TNNI2,TNNT3	2
lack of pituitary gland	0.00181	GLI1,GLI2	2
lack of thyroid gland	0.00181	ABCA5,FOXE1	2
low grade prostate cancer	0.00181	S100A8,S100A9	2
metastasis of melanoma cells	0.00181	COL18A1,NID2	2
mid stage Netherton syndrome	0.00181	DSG1,SPINK5	2
morphogenesis of tongue	0.00181	HOXC13,TBX1	2
patterning of epithelial cells	0.00181	FOXN1,MSX2	2
quantity of actin cytoskeleton	0.00181	BASP1,HGF	2
re-entry into S phase of colorectal cancer cell lines	0.00181	TF,TGFA	2
retinal neovascularization	0.00183	ADIPOQ,CBL,COL18A1,RORA,TGFA	5
Acne	0.00185	CXCL2,DSC1,IL1A,IL1R2,IL36G,LYZ,S100A9	7
colorectal carcinoma	0.00188	AADACL3,ABCA12,ABCA5,ADAM33,ADAMTS17,ADAMTS4,ALAS2,ALDH1L1,ANGPT1,APLNR,ARHGAP5,ARID3A,ATP5L,ATXN2L,B3GALT2,BCL9L,BEGAIN,C7orf57,CACNA1G,CAPN12,CARM1,CCNT1,CHAC1,CHD3,CHL1,CKAP4,CLEC3A,COL18A1,COL2A1,COL5A1,COL6A6,COX7A1,CP,CPEB4,CPZ,CRNN,CYSLTR1,DLG4,DLK1,DSG4,DTX3,DVL3,EMILIN3,EPHB1,EVL,FABP6,FADS3,FBLIM1,FHOD3,FOS,FOXE1,FOXM1,FSCN1,GGT1,GIGYF1,GLI1,GLI2,GLTSCR1,HEYL,HR,IGSF9,IL18,IL1A,IL1R2,IN…	158
morphology of tumor	0.00191	ADIPOQ,COL18A1,FOS,FOXM1,GLI1,HGF,LCN2,RET,SLC5A5,TGFA	10
inflammation of intestine	0.00191	COL1A1,CXCL2,CXCL3,EREG,GABRP,HGF,HSD11B1,IL18,IL1A,IL22RA2,LCN2,NFIL3,RET,S100A8,SLPI,SMTN,TF,TGFA	18
accumulation of leukocytes	0.00194	ADIPOQ,COL18A1,CXCL2,CXCL3,DLX3,DSC1,IL18,IL33,LCN2,LTC4S,RET,S100A8,S100A9,SLPI	14
quantity of granulocytes	0.00194	ADIPOQ,CTSE,GNMT,IL18,IL1A,IL33,IL36A,LCN2,NQO1,REL,RORA,S100A8,S100A9,SERPINB2,TF,TGFA	16
neoplasia of melanoma cell lines	0.00194	COL18A1,CSRP3,DLX2,DUSP2,HGF,IL18	6
chronic inflammatory disorder	0.00195	ADAMTS4,ADIPOQ,ALAS2,AMY2A,COL1A1,COL2A1,CXCL14,CXCL2,CXCL3,CYSLTR1,DNM1,DSC1,DUSP2,ECHDC1,EREG,FOS,FOSB,FRZB,G0S2,GABRP,HBA1/HBA2,HGF,HP,HSD11B1,IL18,IL1A,IL1R2,IL33,LCN2,LY6G6D,LYZ,MMP14,PADI4,RET,RGS1,S100A4,S100A8,S100A9,SLPI,TF,TGFA,TNXB,WNT11	43
hepatocellular carcinoma	0.00198	CA6,CACNA1G,CXCL14,CXCL2,FBP1,FOS,FOXM1,GLI1,GNMT,HBA1/HBA2,HGF,HP,IL18,KRTAP1-3,KRTAP5-4,LEF1,MMP14,NCOR2,NQO1,NUPR1,PADI4,RET,RGN,RORA,S100A4,SCD,SOX4,SULF2,TGFA,TSPAN8,UBE2C	31
chemotaxis of myeloid cells	0.00198	ANGPT1,CTSE,CXCL14,CXCL2,CXCL3,HP,IL18,IL33,LCN2,REL,S100A4,S100A8,S100A9,SERPINA3,SLPI	15
hydrops fetalis	0.002	FOXM1,HBA1/HBA2,LHX2,SOX4,TBX1	5
interstitial fibrosis of kidney	0.002	ADIPOQ,HGF,KCP,MMP14,WFDC2	5
medulloblastoma	0.002	GLI1,GLI2,HGF,KDM6B,MSI1,PTCH2,PVALB,TNXB,TUBB3	9
abnormality of articular cartilage	0.00205	COL2A1,MMP14,SLC39A8,TGFA	4
malignant peripheral nerve sheath tumor	0.00205	CHL1,FOXM1,HGF,RET	4
enteritis	0.00206	COL1A1,CXCL2,CXCL3,EREG,GABRP,HGF,HSD11B1,IL18,IL1A,IL22RA2,IL33,LCN2,NFIL3,RET,S100A8,SLPI,TF	17
respiratory failure	0.00207	CARM1,FOXM1,LMNB1,Meg3,MMP14,MYLPF,RET,TBX1	8
dwarfism	0.00208	COL1A1,COL2A1,GGT1,H19,ITGA11,MMP14,MSX2,NPPC,SH3PXD2B	9
abnormal shape of heart	0.00211	DVL3,SLC4A1,TBX1	3
development of ureter	0.00211	PTPRS,RET,WNT11	3
quantity of hemoglobin in blood	0.00211	HBA1/HBA2,MB,SLC4A1	3
synthesis of thyroid hormone	0.00211	DIO3,FOXE1,SLC5A5	3
formation of brain	0.00214	CHL1,COL2A1,CXCL3,DIO3,DLG4,DLX2,EPHB3,GLI1,GLI2,GRASP,HGF,KDM6B,LEF1,LHX2,MSX2,NCOR2,PTPRS,RGMA,RORA,S100A4,SOX4,TCF7L1,TULP3	23
quantity of bone cells	0.00214	ADIPOQ,COL1A1,FBLIM1,FOS,FOSB,GGT1,HSD11B1,IL1A,MMP14,MSX2	10
impaired glucose tolerance	0.00217	ADIPOQ,AMY2A,CFD,COX6A2,DIO3,HBA1/HBA2,Ptprv,RETN	8
tumorigenesis of epithelial neoplasm	0.00217	FOS,GLI2,HGF,IL1A,MMP14,MTA1,NQO1,Ptprv,RET,S100A9,SERPINB2	11
migration of neural crest cells	0.00218	Aldh1a7,MSX2,RET,SOX8,TBX1	5
morphogenesis of muscle	0.00218	ANGPT1,SMTNL1,TBX1,TCAP,XIRP2	5
glucose metabolism disorder	0.00218	A2M,ADIPOQ,AMY2A,CA3,CA6,CFD,COL14A1,COL15A1,COL18A1,COL1A1,COL2A1,COL5A1,COX6A2,CP,CXCL14,DAPL1,DIO3,DLK1,FABP3,FBP1,FOS,GABRP,GNMT,HBA1/HBA2,HGF,HP,HSD11B1,Ifi202b,IL18,IL1A,IL1R2,IL33,LCN2,LEF1,LNPEP,LY6G6D,LYZ,NQO1,Ptprv,REL,RETN,RGS1,S100A4,SCD,SERPINA12,SERPINA3,TF,TNXB,TSPAN8,UCP2	50
collapse of growth cone	0.00223	DNM1,EPHB1,EPHB3,MMP14,RGMA,SEMA6C	6
development of genitourinary system	0.00224	ADIPOQ,ANGPT1,ARHGAP5,CBL,CXCL14,DLX3,EREG,FOS,GGT1,GJB2,GLI1,GLI2,H19,HEYL,HGF,ITGA11,LCN2,LEF1,Meg3,MMP14,MSI1,MSX2,NPPC,NUPR1,PRND,PTPRS,RET,RETN,RGN,SERPINA12,SOX15,SOX4,SOX8,SULF2,TF,TGFA,THRSP,WFDC2,WNT11	39
cell movement of kidney cell lines	0.00227	CHL1,CTSE,DNM1,EPHB3,FBLIM1,HGF,MMP14,RET,SLC5A5	9
angiogenesis of fetal membranes	0.00231	ANGPT1,COL18A1,HGF,SLURP1	4
mobilization of myeloid cells	0.00231	CXCL14,CXCL2,CXCL3,LCN2	4
Dermatitis	0.00232	ADIPOQ,CTSE,CYSLTR1,DSC1,DSG1,DUSP2,EREG,GLI2,IL18,IL1A,IL33,REL,S100A8,S100A9,SERPINB4,SLPI,SPINK5,TGFA,TGM6,TUBB3	20
growth of organism	0.00234	APLNR,AQP2,ARHGAP5,COL18A1,CXCL2,DLK1,DLX3,GLI1,GLI2,H19,HGF,IL18,KIF26A,LCN2,LMNB1,LYZ,Meg3,MSI1,MSX2,MYH1,MYOC,NCOR2,NPPC,PGAP1,PRSS35,RET,S100A4,SOX4,TBX1,TCF7L1,TF,TGFA,UCP2,WNT11	34
bladder cancer	0.00239	ADAMTS17,ATXN2L,CHIT1,CTSE,DLX3,FOS,FOSB,GGT1,GJB2,HGF,KRT35,KRTAP4-3,KRTAP4-8,KRTAP4-9,NQO1,RET,SERPINA12,SH3PXD2B,SLC5A5,SNCG,TF,TNXB,TUBB3,UBE2C,WIF1	25

## Sheet: S3_10week_dieases_biofunction
Diseases or Functions Annotation	p-Value	Molecules	# Molecules
polyarticular juvenile rheumatoid arthritis	4.46e-14	CCL20,CD83,CDH1,FOS,FOSB,IL1B,IL6,IL6R,MME,NFKBIA,NR4A1,NR4A2,NR4A3,NUMB,PTGS2,S100A8,S100A9,TNFAIP3,ZFP36	19
juvenile rheumatoid arthritis	3e-11	CCL20,CD83,CDH1,COL10A1,CYB5D1,FOS,FOSB,FOXO3,IL1B,IL6,IL6R,KLF3,MME,NFKBIA,NMT2,NR4A1,NR4A2,NR4A3,NUMB,PTGS2,S100A8,S100A9,TNFAIP3,ZFP36	24
hypersensitive reaction	1.16e-09	BCL3,C3,CALR,Ccl2,CCL20,CCRL2,CD83,CXCL10,CYTIP,DUSP1,FADS2,ICAM1,IL1B,ITGA6,JUN,JUNB,KRT16,LOR,MME,MS4A2,NFKBIA,NFKBIZ,NR4A2,PDE4B,PER1,PTGER1,PTGS2,S100A8,S100A9,STIM1,TNFAIP3,TPM3,TYMS,ZFP36	34
allergy	1.25e-09	BCL3,C1R,C3,CCL20,CCRL2,CDH13,CYTIP,DUSP1,FADS2,ICAM1,IL1B,IL6,ITGA6,JUN,JUNB,KRT16,LOR,MME,MS4A2,NFKBIZ,NR4A2,PDE4B,PDE8A,PER1,PTGS2,RGS1,S100A8,S100A9,STIM1,TNFAIP3,TPM3,TYMS,ZFP36	33
atopic dermatitis	9.44e-08	BCL3,C3,CCL20,DUSP1,FADS2,ITGA6,JUN,JUNB,KRT16,LOR,MS4A2,NFKBIZ,NR4A2,PDE4B,PER1,PTGS2,S100A8,S100A9,TNFAIP3,TPM3,TYMS,ZFP36	22
immediate hypersensitivity	1.07e-07	BCL3,C3,CCL20,CCRL2,DUSP1,FADS2,ITGA6,JUN,JUNB,KRT16,LOR,MME,MS4A2,NFKBIZ,NR4A2,PDE4B,PER1,PTGS2,S100A8,S100A9,STIM1,TNFAIP3,TPM3,TYMS,ZFP36	25
rheumatoid arthritis	4.35e-07	ADAMTS4,BMP5,C1R,C3,CALR,Ccl2,CCL20,CCRL2,CD83,CDH1,COL10A1,CXCL10,CXCL2,CXCL3,CYB5D1,DUSP1,FOS,FOSB,FOXO3,H2-Q8,HYAL1,ICAM1,IL1B,IL6,IL6R,KLF3,MME,NFKBIA,NMT2,NR4A1,NR4A2,NR4A3,NUMB,PTGS2,RASSF8,S100A8,S100A9,SOCS3,TNFAIP3,TNFAIP6,TRAM2,TYMS,ZCCHC6,ZFP36	44
systemic autoimmune syndrome	7.13e-07	ADAMTS4,ATXN2,BMP5,C1R,C3,CALR,Ccl2,CCL20,CCRL2,CD38,CD83,CDH1,COL10A1,COPA,CXCL10,CXCL2,CXCL3,CYB5D1,DUSP1,EGR3,ERBB3,FOS,FOSB,FOXO3,GIMAP1,H2-Q8,HBA1/HBA2,HYAL1,ICAM1,IL1B,IL6,IL6R,KLF3,MERTK,MME,NFKBIA,NMT2,NR4A1,NR4A2,NR4A3,NUMB,PDE4B,PTGER1,PTGS2,RASSF8,REL,RGS1,S100A8,S100A9,SH2B3,SOCS3,TNFAIP3,TNFAIP6,TRAM2,TYMS,XDH,ZCCHC6,ZFP36	58
neoplasia of leukocytes	1.59e-06	ARID5B,C1R,C3,CCL20,CREBBP,CXCL10,CYR61,DUSP5,DUSP8,EGR1,ERG,IL22RA1,IL6,IL6R,IRS2,ITPKB,JARID2,JUN,MME,MS4A2,NFKBIA,NR4A2,NR4A3,PER1,PIM1,PLCG1,REL,SH2B3,TNFAIP3,TYMS,ZMIZ1	31
T-cell lymphoproliferative disorder	2.21e-06	ARID5B,C1R,C3,CCL20,CREBBP,CXCL10,CYR61,DUSP5,DUSP8,EGR1,ERG,IL22RA1,IL6,IL6R,IRS2,ITPKB,JARID2,JUN,MME,NFKBIA,NR4A2,NR4A3,PER1,PIM1,PLCG1,REL,SH2B3,TNFAIP3,TYMS,ZMIZ1	30
abnormal morphology of immune system	2.32e-06	BCL3,BHLHE40,C3,Ccl2,CHST15,CREBBP,CYTIP,EBF1,EGR1,FOXO3,ICAM1,IL6,IRF1,ITPKB,ITPKC,MERTK,NFIL3,NFKBIA,NFKBIZ,NOD2,Pmaip1,REL	22
abnormal quantity of TNF	2.99e-06	C3,EGR1,ICAM1,NFKBIA,NOD2,Pde4d,SPON2	7
abnormal quantity of cytokine	1.42e-05	C3,Ccl2,CLCA1,EGR1,ICAM1,IRF1,NFKBIA,NOD2,Pde4d,SERPINE1,SPON2	11
abnormal morphology of lymph node	2.82e-05	ATP2B4,BCL3,CBL,COL10A1,MERTK,NFKBIZ,NOD2,PTGER1,PTGS2,REL,SH2B3,ZC3H12A,ZFP36	13
abnormal morphology of leukocytes	3.7e-05	BCL3,BHLHE40,CREBBP,CYTIP,EBF1,EGR1,FOXO3,IL6,IRF1,ITPKB,ITPKC,MERTK,NFIL3,NFKBIA,NFKBIZ,Pmaip1	16
