# Supplementary material for: Insights into gene expression profiles induced by Socs3 depletion in keratinocytes
Source: Sci Rep. 2017 Nov 20;7:15830. doi: 10.1038/s41598-017-16155-1 (PMC5696538; doi:10.1038/s41598-017-16155-1)
Supplement: Supplementary file 5 — Supplementary Table S4 [file 41598_2017_16155_MOESM5_ESM.xlsx]

## Sheet: S4_upstream_analysis_2week
Upstream Regulator	Exp Log Ratio	Molecule Type	p-value of overlap	Target molecules in dataset
S100A9	4.781	other	0.0351	S100A8
RORA	3.52	ligand-dependent nuclear receptor	0.00205	CKMT2,FABP3,IL18,LCN2,RORA,S100A8,S100A9,SCD,SULF2,UCP2
FOS	3.065	transcription regulator	3.68e-11	A2M,ANKRD2,ARID3A,COL18A1,COL1A1,CYP2J2,EMB,EREG,FBLIM1,FOS,FOSB,FRZB,HBA1/HBA2,Hbb-b1,IL1A,IL36G,MGST1,MMRN1,NFIL3,NQO1,NRIP1,PMEPA1,RGMA,S100A3,S100a7a,S100A8,S100A9,SCD,SERPINB2,SERPINB7,SLPI,SLURP1,SNCG,SULF2,WNT11
FOSB	2.452	transcription regulator	0.000266	FOS,FOSB,Lce1k,SERPINB2,TCHHL1
NRIP1	2.272	transcription regulator	0.00446	COX7A1,Cox8b,PPP1R3B,SCD,THRSP
PPARG	1.599	ligand-dependent nuclear receptor	3.63e-05	ADIPOQ,CFD,COL1A1,CORIN,CXCL14,CXCL3,DLK1,FABP3,HGF,HP,HR,IL36G,KRT35,LNPEP,MGST1,MMP14,RETN,S100A8,SCD,SNCG,UCP2
ATF3	1.478	transcription regulator	0.00707	ADIPOQ,CHAC1,FBP1,MTA1,NUPR1
DBP	1.391	transcription regulator	0.0356	AQP2,NQO1
EHF	1.304	transcription regulator	0.00422	COL2A1,EREG,FOXN1,S100A8,S100A9,SERPINA3
EEF1A1	1.293	translation regulator	0.0351	S100A4
PYCARD	1.172	transcription regulator	0.0128	IL18,IL22RA2
PSMB1	1.116	peptidase	0.0351	SERPINB2
EIF4E	1.096	translation regulator	0.0177	UBE2C
NR2C2	1.048	ligand-dependent nuclear receptor	0.0481	CNTFR,THRSP
ZFP36	0.885	transcription regulator	0.00222	CXCL2,CXCL3,FOS,S100A8,S100A9
JUNB	0.625	transcription regulator	0.0179	COL1A1,CXCL2,CXCL3,LCN2,PAK3,SERPINB2
KLF6	0.573	transcription regulator	0.00585	COL1A1,CXCL2,DLK1,GLI1,IL1A
SP1	0.482	transcription regulator	0.000599	ALAS2,COL1A1,COL2A1,CXCL3,DLX3,DNM1,EREG,FABP6,FOS,FOXM1,HGF,IL1A,KRT81,MMP11,MMP14,MTA1,PADI1,PADI4,SLC39A8,SNCG,TIMP4
NFKBIA	0.449	transcription regulator	0.000624	A2M,AZGP1,COL2A1,CP,CXCL2,CXCL3,EREG,FOS,FOXM1,FSCN1,IL1A,IL33,LCN2,MMP14,PMEPA1,S100A8,S100A9,SERPINB2
FOSL1	0.322	transcription regulator	0.0253	CYP2J2,FOS,FOSB,SERPINB2
BTG2	0.107	transcription regulator	0.0318	CXCL3,NQO1
EGR1	-0.053	transcription regulator	0.0121	COL1A1,COL2A1,CXCL2,CXCL3,DLG4,EREG,LYZ,MMP14
NCOR1	-0.082	transcription regulator	0.000723	ADIPOQ,AZGP1,LYZ,MB,NCOR2,PMEPA1,THRSP
NR4A1	-0.131	ligand-dependent nuclear receptor	0.0311	ADIPOQ,COL1A1,FBP1,G0S2,SCD,UBE2C,UCP2
MYC	-0.209	transcription regulator	0.0298	ANGPT1,COL14A1,COL15A1,COL1A1,COL2A1,COL5A1,DLX3,DUSP2,EPHB3,FOXE1,FOXM1,FRZB,GGT1,H19,Hrnr,KRT27,LGR5,LYZ,MSX2,MYLPF,NQO1,Sprr2d,Sprr2g,Sprr2i,TF,TNNT3,UBE2C
BCL6	-0.234	transcription regulator	0.004	A2M,COL1A1,COL2A1,CXCL3,GLI1,GLI2,IL18,IL1A
JUN	-0.305	transcription regulator	2.25e-05	A2M,ANKRD2,CA3,CHL1,COL1A1,CXCL3,CYP2J2,EREG,FOS,FRZB,IL1A,LGR5,MYLPF,NQO1,PADI4,PAK3,RGN,SCD,SERPINB2,SNCG,SULF2
NFIB	-0.469	transcription regulator	0.0379	CHD3,FHOD3,MYOC
MAFK	-0.524	transcription regulator	0.0481	Hbb-b1,NQO1
EBF1	-0.563	transcription regulator	0.0264	ADIPOQ,COL1A1,LEF1,LNPEP,NFIL3,SCD
THRAP3	-0.707	transcription regulator	0.00213	ADIPOQ,CA3,CFD
NKX2-1	-0.719	transcription regulator	3.23e-06	EPHB1,EPHB3,Gsta4,INMT,LCN2,LEF1,LYZ,MATN4,RET,SCD,SCGB1A1,SLC5A5,SLC6A14,WNT11
RXRA	-0.873	ligand-dependent nuclear receptor	0.000709	COL1A1,DLK1,FABP3,FABP6,FOS,MMP11,NAV2,Orm1 (includes others),RET,RLBP1,RORA,SCD,THRSP
NFATC1	-0.893	transcription regulator	0.0309	AQP2,COL1A1,IL33,NQO1
TP53	-0.926	transcription regulator	0.00157	A2M,ANGPT1,AQP2,ARHGAP5,CHD3,COL14A1,COL18A1,COL1A1,COL2A1,CP,DUSP2,FABP3,FOS,FOXM1,H19,IL1A,LYZ,MATN4,MB,MGST2,MTA1,NCOR2,NID2,NUPR1,PADI4,PAK3,PALLD,PMEPA1,Ptprv,RPS25,S100A4,SERPINA3,SERPINB2,SLPI,TGFA,TUBB3,UBE2C,UNC5B,UPP1
NR4A3	-0.976	ligand-dependent nuclear receptor	1.03e-06	COL1A1,FBP1,MB,MYH1,MYH2,NQO1,SLC39A8,UBE2C,UCP2
CDC20	-1	other	0.0177	UBE2C
SRF	-1.038	transcription regulator	2.3e-05	A2M,ASB5,CORIN,FOS,FOSB,G0S2,LCN2,MGST1,MGST2,MYH1,MYH2,MYLPF,S100A8,S100A9,SERPINB2,SLPI,SMTN,TCAP
SMARCB1	-1.046	transcription regulator	0.00927	A2M,COL14A1,COL18A1,COL1A1,FBP1,FOS,GJB2,HP
HES1	-1.049	transcription regulator	0.000411	CFD,DLK1,GLI1,RLBP1,SLC5A5,TUBB3
GATA3	-1.104	transcription regulator	9.13e-10	Aldh1a7,DLX3,FOS,FOXE1,FSCN1,Hrnr,KRT27,Lce1b,Lce1h,Lce3a (includes others),MMP11,NFIL3,RET,S100A8,S100A9,SLPI,Sprr2d,Sprr2g,Sprr2i,WNT11
TGIF1	-1.116	transcription regulator	0.0318	CXCL2,CXCL3
CDK9	-1.145	kinase	0.00263	COL1A1,CXCL2,FOS,UHMK1
THRA	-1.153	ligand-dependent nuclear receptor	0.000909	CXCL2,CXCL3,DIO3,FOS,FRZB,MYH1,MYH2,THRSP
CREBBP	-1.161	transcription regulator	0.00852	ANGPT1,CBL,COL2A1,EVL,FOS,FOSB,GLI1,HSD11B1,MMP11,MYH1,RETN,SERPINA3,THRSP,TLE2
FOSL2	-1.219	transcription regulator	0.000193	CYP2J2,Lce1k,S100a7a,SERPINB2,SOX4,TCHHL1
FOXC1	-1.244	transcription regulator	0.0396	MSX2,TBX1
SMARCD3	-1.264	transcription regulator	0.0481	COL1A1,COL2A1
MAFG	-1.304	transcription regulator	0.0318	GSTA3,NQO1
SOX9	-1.335	transcription regulator	0.000721	COL1A1,COL2A1,FOS,H19,SCGB1A1,SOX8
TRIM28	-1.426	transcription regulator	0.0109	ALAS2,Hbb-b1,S100A4,S100A9
SMARCA4	-1.468	transcription regulator	4.41e-05	A2M,ADIPOQ,AZGP1,CP,DLX2,EREG,FABP6,FADS3,FAM167A,FBLIM1,FBP1,FMO2,FOS,GLI1,IL36B,KDM6B,MYLPF,RETN,RGS1,SEMA7A,SERPINB2,SERPINB7,TNNI2,TNNT3,TSPAN8
NOTCH1	-1.488	transcription regulator	4.27e-05	ANGPT1,CFD,COL1A1,DLK1,FOS,FOSB,GLI2,HBA1/HBA2,HEYL,LEF1,REL,RLBP1,SGK223,SLC5A5
NOTCH3	-1.54	transcription regulator	0.0477	COL5A1,SGK223,SMTN
GLIS2	-1.567	transcription regulator	0.0396	COL1A1,MMP14
RUNX1	-1.569	transcription regulator	0.0302	FSCN1,HBA1/HBA2,NFIL3,S100A9,Stfa3,UNC5B,UPP1
VDR	-1.569	transcription regulator	0.00529	ADIPOQ,COL1A1,FABP6,GLI1,IL18,IL1A,UCP2
SNAI1	-1.616	transcription regulator	0.00527	ADIPOQ,COL1A1,COL2A1,FOS,LEF1,MMP14
PPRC1	-1.633	transcription regulator	0.00115	AADAC,EPHB1,IL1A,KRT34,LCN2
MKL1	-1.633	transcription regulator	3.52e-06	COX7A1,Cox8b,FABP3,FOS,G0S2,LCN2,MGST2,S100A8,S100A9,SERPINB2,SLPI,TBX1
FOXP4	-1.656	transcription regulator	0.0177	SCGB1A1
RARA	-1.911	ligand-dependent nuclear receptor	0.181	CP,FOS,GLI1,IL1A,IL36B,MMP11,NAV2,RET
GLI1	-2.078	transcription regulator	0.00287	COL1A1,COL2A1,EMB,FOXM1,GLI1,GLI2,IL1R2,PTCH2,S100A9,WIF1
ATN1	-2.133	transcription regulator	0.00992	BASP1,DLG4,EVL,PVALB,SOX4,TAGLN3,THRSP
HR	-2.135	transcription regulator	0.000838	CALML5,DLX3,FOXN1,IL1R2,LEF1
GLI2	-2.152	transcription regulator	0.0279	CXCL2,CXCL3,DLX3,GLI1,GLI2
SOX4	-2.848	transcription regulator	0.00149	CHAC1,CSRP3,EMB,EVL,FOS,Hbb-b1,LYZ,MEX3A,MGST2,MMP11
MSX2	-2.878	transcription regulator	0.0219	FOXN1,LEF1,MSX2
DLX3	-3.103	transcription regulator	1.89e-10	IL1A,IL36B,KRT25,KRT27,KRT28,KRT71,S100A9,Sprr2d
HOXC13	-3.712	transcription regulator	0.00183	KRT32,KRT35

## Sheet: S4_upstream_analysis_10week
Upstream Regulator	Expr Log Ratio	Molecule Type	p-value of overlap	Target molecules in dataset
FOSL1	7.351	transcription regulator	8.99e-09	Ccl2,EGR1,FOS,FOSB,FOSL1,GCLC,IL1B,IL6,JUN,JUNB,SERPINE1
FOSB	5.94	transcription regulator	0.00023	FOS,FOSB,FOSL1,LOR,SERPINE1
NR4A1	5.673	ligand-dependent nuclear receptor	0.00887	ATF3,CAV3,EHF,ICAM1,IL6,NFKBIA,NR4A2,NR4A3
FOS	4.612	transcription regulator	3.37e-12	ATF3,ATXN2,CDH1,CLIP1,CREBBP,DSG3,EGR1,EREG,EZR,FOS,FOSB,FOSL1,HAS1,HBA1/HBA2,HOOK1,ICAM1,IL6,IRS2,ITGA6,JUN,JUNB,LAMA3,NFIL3,NR4A1,NRIP1,PCDHGC3,Pmaip1,PTGS2,S100A8,S100A9,SERPINE1,SOCS3,STIM1,TBL1X,TIPARP,XDH
RORA	4.265	ligand-dependent nuclear receptor	5.14e-06	CAV3,CLCA1,CXCL10,CYP2F1,IL1B,IL6,NFKBIA,PCK1,PTGS2,RORA,S100A8,S100A9,SOCS3,USP53
ATF3	4.135	transcription regulator	0.0062	ATF3,IL6,JUN,PCK1,SERPINE1
MEF2A	4.081	transcription regulator	0.00143	FOS,JUN,MEF2A,NR4A1
NRIP1	3.929	transcription regulator	0.0039	Cox8b,IL1B,IL6,PTGS2,TNFAIP6
REL	3.853	transcription regulator	1.2e-09	ARHGEF11,BCL3,CCND2,CDH1,CRKL,CXCL10,ENDOG,FADS2,FOS,FOXO3,ICAM1,IL6,JUN,NFKBIA,NR4A1,NR4A3,REL,SH2B3,SLC35A3,TNFAIP3
ZFP36	3.832	transcription regulator	3.12e-12	CXCL2,CXCL3,FOS,FOSL1,ICAM1,IL1B,IRF1,JUN,NFKBIA,PTGS2,S100A8,S100A9,ZFP36
MEF2D	3.832	transcription regulator	0.00185	FOS,JUN,MEF2A,NR4A1
EBF1	3.423	transcription regulator	0.00166	CXCL10,EBF1,IL6,IRF1,LNPEP,NFIL3,PRKAR2A,SOCS3
NFKBIZ	3.402	transcription regulator	0.00973	Ccl2,IL6
EGR1	3.305	transcription regulator	1.17e-09	ARC,ATF3,Ccl2,CCND2,CDH1,CXCL2,CXCL3,EGR1,EREG,FOSL1,HBEGF,ICAM1,IL1B,JUN,JUNB,NR4A1,SERPINE1,STIM1
ZBTB16	3.074	transcription regulator	0.00983	Ccl2,CXCL10,IL6,NFKBIZ,PTGS2
FOXO3	2.894	transcription regulator	1.94e-05	CCND2,CDH1,CXCL10,CYR61,EGR1,FOS,FOSB,FOXO3,GCLC,IL6,IRS2,JUNB,MXD4,NFKBIA,SH2B3
ELK4	2.878	transcription regulator	3.77e-08	EGR1,EGR3,FOS,FOSL1,JUNB,NR4A1
NFKBIA	2.823	transcription regulator	2.86e-12	BCL3,BTG2,C3,Ccl2,CCL20,CCND2,CDH1,CDH13,CXCL10,CXCL2,CXCL3,DAG1,EREG,FOS,HAS1,ICAM1,IL1B,IL6,IRF1,JUN,JUNB,MXD4,NFKBIA,NOD2,NR4A1,PIM1,PTGS2,S100A8,S100A9,SOCS3,TNFAIP2,TNFAIP3
JUNB	2.787	transcription regulator	0.000188	ATF3,BCL3,C3,CXCL2,CXCL3,DUSP1,FOSL1,IL6,SERPINE1
S100A9	2.756	other	0.000293	C3,S100A8
CREBBP	2.755	transcription regulator	2.87e-09	CBL,CCND2,CDH1,CXCL10,CYR61,DDX3Y,DUSP1,EGR1,EGR3,FOS,FOSB,GFRA1,IL6,IRF1,ITGA6,JUN,LOR,NR4A1,NR4A2,NR4A3,PCK1,PTGS2,Rnf125,SOCS3,TIPARP,TNFAIP3
BTG2	2.621	transcription regulator	0.03	BTG2,CXCL3
IRF1	2.615	transcription regulator	0.001	C1R,CCL20,CXCL10,CXCL2,CXCL3,IL1B,IL6,IRF1,PTGS2
ERG	2.603	transcription regulator	0.000145	CDH1,CLIP1,ERG,FOSB,ICAM1,ITGA6,NFIL3,NR4A2,NUMB,PIM1,RAB7A,ZBTB16
EHF	2.512	transcription regulator	0.000114	CCL20,EHF,EREG,FOXN1,MS4A2,S100A8,S100A9,SERPINE1
JUN	2.28	transcription regulator	2.22e-12	ATF3,BCL3,Ccl2,CCND2,CDH1,CXCL10,CXCL3,CYR61,DUSP1,EREG,EZR,FOS,FOSL1,GCLC,ICAM1,IL1B,IL6,IRS2,JUN,JUNB,KRT16,LOR,NFKBIA,NFKBIZ,NR4A1,Pmaip1,PTGS2,SERPINE1,SOCS3,STIM1,XPO5,ZFP36
BCL3	2.17	transcription regulator	0.00234	ICAM1,IL1B,IRF1,JUN
CEBPD	1.965	transcription regulator	0.000847	C3,Ccl2,COL10A1,FOS,IL1B,IL6,PTGS2
Bhlhe41	1.92	transcription regulator	0.034	PER1
POLR2A	1.795	enzyme	0.0128	FOS,NFKBIA,TNFAIP3,UHMK1
MYC	1.772	transcription regulator	5.11e-05	APCDD1,CCND2,CDH1,CHST15,CRIP1,CXCL10,DUSP1,DUSP5,DUSP7,EBF1,EGR1,FADS2,FAM129A,FOSL1,GCLC,GLG1,GOT2,GRK4,ICAM1,IPO7,ITGA6,JARID2,JUN,KRT27,KRT6B,LOR,NCKAP1,NFKBIA,PCK1,PEG3,SERPINE1,Sprr2a1/Sprr2a2,TYMS,UGT1A1,UGT1A6,ZFP36
CARM1	1.657	transcription regulator	2.15e-07	C3,Ccl2,CXCL3,EGR3,FOS,GCLC,ICAM1,PCK1
CRY2	1.554	enzyme	0.0171	PCK1
SREBF2	1.523	transcription regulator	0.0321	FADS2,IRS2,LSS,STARD4
THRA	1.47	ligand-dependent nuclear receptor	2.51e-05	Ccl2,CXCL10,CXCL2,CXCL3,FOS,IL6,IRF1,JUN,PCK1,Ugt1a7c
NCOR1	1.452	transcription regulator	0.0147	BCL3,CDH1,DUSP1,MME,PTGS2
IFI16	1.432	transcription regulator	0.00127	CCL20,CXCL10,ICAM1,IL6,NFKBIA,PIM1
KLF6	1.36	transcription regulator	1.59e-06	ATF3,Ccl2,CDH1,CXCL2,IL1B,NFKBIA,NR4A1,PTGS2,Retnla
TGIF1	1.333	transcription regulator	0.000131	CXCL2,CXCL3,IL1B,IL6
VDR	1.324	transcription regulator	0.00104	Ccl2,CDH1,COL10A1,ICAM1,IL6,JUN,PLCG1,PTGS2
ARNT	1.313	transcription regulator	0.00369	BHLHE40,CCND2,CDCP1,IRS2,RGS5,SERPINE1,UGT1A6
ACTN4	1.145	transcription regulator	0.0172	FOS,IL1B
BCL6	1.133	transcription regulator	3.71e-05	BCL3,Ccl2,CCND2,CXCL10,CXCL3,IL1B,IL6,IL6R,JUNB,SERPINE1,SOCS3
SP1	1.126	transcription regulator	6.4e-07	ABHD2,ATF3,Ccl2,CCL20,CCND2,CDH1,CXCL10,CXCL3,EGR1,EREG,EZR,FOS,FOSL1,HAS1,HBEGF,ICAM1,IL1B,IRF1,JUN,KRT16,LOR,NFKBIA,PCK1,PIM1,PTGS2,SERPINE1,TYMS
ETS2	1.126	transcription regulator	0.0217	FOS,ICAM1,JUN,JUNB
NCOA4	1.108	transcription regulator	0.0144	CDH1,EHF,MME
EGR2	1.093	transcription regulator	0.000164	EGR1,FOS,IL1B,IL6R,JUN,LAMA2,MME,PCDHGC3,SOCS3,ZBTB16
KAT5	1.062	transcription regulator	0.0311	CCND2,EREG,GPAM,IL6,RGS1
NFKB2	1.026	transcription regulator	0.00911	CCL20,FOS,PTGS2,STIM1
APP	0.991	other	0.0058	ICAM1,MME
RING1	0.961	transcription regulator	0.000868	FOS,JUN
TGFB1I1	0.934	transcription regulator	0.0336	FOS,SERPINE1
CLOCK	0.889	transcription regulator	0.00375	BHLHE40,CCNT1,DUSP8,ICAM1,JUNB,NFIL3,NKX2-1,PER1
NFYA	0.831	transcription regulator	0.000517	CALR,EGR1,GPAM,ICAM1,IRF1,JUN,JUNB
SKI	0.829	transcription regulator	0.0336	CDH1,SERPINE1
SMARCA4	0.816	transcription regulator	2.6e-05	ABHD2,ATP2B4,CCRL2,CDH1,CLCF1,EBF1,EGR1,EHF,EREG,FMO2,FOS,GCLC,ICAM1,IL1B,IL6,IRF1,JUN,LAMA3,MAFF,MXD4,NFKBIZ,PDE4B,RGS1,SERPINE1,TYMS
UBE3A	0.816	enzyme	0.00458	ARC,IL1B,SERPINE1
GLI2	0.803	transcription regulator	4.04e-05	CCND2,CDH1,COL10A1,CXCL10,CXCL2,CXCL3,IL1B,IL6,JUNB
RXRA	0.696	ligand-dependent nuclear receptor	0.005	C3,CCL20,CD38,CXCL10,FADS2,FOS,GCLC,IL6,PCK1,RORA,Ugt1a7c
TP53	0.645	transcription regulator	4.52e-07	ARHGAP5,ATF3,BCL3,BHLHE40,BTG2,Ccl2,CCND2,CDC42BPA,CDH1,CYR61,DUSP1,DUSP5,EGR1,EGR3,ELK4,EZR,FOS,FOSL1,FOXO3,HBEGF,HYAL1,ICAM1,IL1B,IL6,IPO7,JUN,JUNB,LSS,MAP4K2,MDM4,NFKBIA,NPNT,PCK1,PDE4B,PDLIM5,PEG3,PIM1,Pmaip1,PRKAB2,PRKAR2A,PTGER1,PTGS2,SERPINE1,SESN2,STARD4,TNFAIP2,TYMS,ZC3H12A,ZFP36
RUNX1	0.643	transcription regulator	0.00252	BTG2,GPAM,HBA1/HBA2,KRT80,NFIL3,NR4A3,S100A9,SERPINE1,ZBTB16
SRF	0.58	transcription regulator	4.04e-06	APOLD1,ARC,BICC1,DUSP5,EGR1,EGR3,FOS,FOSB,FOSL1,ITGA6,JUN,JUNB,LAMA3,NR4A1,NR4A2,OPA3,PTGS2,S100A8,S100A9
HR	0.551	transcription regulator	0.035	CYP2F1,FOXN1,LOR
NCOR2	0.501	transcription regulator	8.67e-05	C3,FOS,IL1B,IL6,JUN,PTGS2
IRF2	0.487	transcription regulator	0.00363	CXCL10,IL1B,IL6,IRF1,PTGS2
PPRC1	0.46	transcription regulator	0.001	CCL20,DUSP5,ERRFI1,NFKBIZ,PTGS2
NOTCH1	0.446	transcription regulator	1.48e-06	CCND2,CDH1,CYR61,ERBB3,FOS,FOSB,FOSL1,HBA1/HBA2,ICAM1,IRF1,ITGA6,LOR,PTGS2,REL,RGS5,SERPINE1
PPARG	0.436	ligand-dependent nuclear receptor	2.27e-05	ABCA3,C3,Ccl2,CDH1,CXCL3,FOSL1,GPAM,IL1B,IL6,IRS2,JUN,LNPEP,NR4A1,PCK1,PEX11A,PTGS2,Retnla,S100A8,SERPINE1,SOCS3,STIM1
GLI1	0.422	transcription regulator	0.000646	ARC,Ccl2,CCND2,CDH1,COL10A1,EGR3,EZR,IL6,PIM1,S100A9,SH2B3
TSC22D3	0.378	transcription regulator	0.00023	DUSP1,ICAM1,IL1B,IL6,PTGS2
SMARCC1	0.366	transcription regulator	0.0413	CDH1,EBF1
SP2	0.364	transcription regulator	0.0265	FOS,SERPINE1
NUPR1	0.351	transcription regulator	0.00289	ATF3,CXCL3,CYR61,DUSP5,DUSP8,EREG,FOXO3,HBEGF,IL6R,IRS2,LARS2,MEGF9,NFIL3,PIM1,SERPINE1,SESN2,ZC3HAV1,ZNF488
PPARD	0.316	ligand-dependent nuclear receptor	0.0387	Ccl2,CCND2,GOT2,GPAM,IL6,MERTK,PTGS2
MEN1	0.282	transcription regulator	0.0289	CDH1,FOS,IRS2
SIRT6	0.278	enzyme	0.000283	Ccl2,IL6,IRS2,LSS,NPNT,PTGS2
DNMT3A	0.204	enzyme	0.00685	CDH1,PTGS2,SOCS3
MKL1	0.155	transcription regulator	0.000413	ARHGEF11,CDC42BPA,Cox8b,EGR1,FADS2,FOS,ITGA6,S100A8,S100A9
RARA	0.145	ligand-dependent nuclear receptor	0.000302	ABHD2,CD38,DUSP1,EGR1,EGR3,FOS,IL6,IL6R,IRF1,JUN,MXD4,PCK1,PTGS2,RASD1,SLC25A36
GTF2B	0.053	transcription regulator	0.0235	CCND2,NFKBIA,TNFAIP3
TCF7L1	0.04	transcription regulator	0.00163	ATF3,CCND2,JUN,SLC26A2
PPP1R13L	0.024	transcription regulator	0.0413	CCND2,LOR
GLIS2	-0.029	transcription regulator	0.000214	C3,Ccl2,CXCL10,SERPINE1
TCF3	-0.046	transcription regulator	0.000122	ATF3,CCND2,CDH1,EBF1,GPAM,IL1B,JUN,NFIL3,NR4A3,RORA,SOCS3,TYMS,ZC3H12A
FOXM1	-0.059	transcription regulator	0.048	CCND2,CDH1,FOS,IL6,IPO7
DLX3	-0.138	transcription regulator	7.51e-06	GPHA2,KRT25,KRT27,KRT71,S100A9
THOC1	-0.237	transcription regulator	0.0171	CALR
KLF2	-0.294	transcription regulator	0.00105	BCL3,Ccl2,CXCL2,IL1B,IL6,JUNB,NFKBIA,PTGS2,SERPINE1
SNAI1	-0.342	transcription regulator	0.0193	CDH1,FOS,FOSL1,PTGS2,TPM3
PSMA2	-0.484	peptidase	0.0171	CCND2
Gm21596/Hmgb1	-0.497	transcription regulator	0.00195	CXCL3,IL1B,IL6
CDK9	-0.613	kinase	0.00234	CCND2,CXCL2,FOS,UHMK1
SOX10	-0.615	transcription regulator	0.000122	DAG1,ERBB3,FOS,ITGA6,SUFU
PYCARD	-0.633	transcription regulator	0.000547	IL1B,IL6,PTGS2
PSMD10	-0.692	transcription regulator	0.0265	CDH1,ICAM1
USF1	-0.693	transcription regulator	0.00983	DUSP1,GPAM,PTGS2,SERPINE1,TNFAIP3
PRDX1	-0.716	enzyme	0.0171	PTGS2
MED21	-0.787	transcription regulator	0.0171	TNFAIP3
GATA3	-1.023	transcription regulator	0.000253	CDH1,EBF1,ERG,FOS,IL6,KRT27,LOR,NFIL3,S100A8,S100A9,Sprr2a1/Sprr2a2,ZBTB16
EEF1D	-1.047	translation regulator	0.0171	CDH1
GMNN	-1.177	transcription regulator	0.00048	APCDD1,CDH1,CHST15,DUSP1,DUSP5,NCKAP1,PEG3
